# Supplementary material for: Identification of flowering-time genes in mast flowering plants using De Novo transcriptomic analysis
Source: PLoS One. 2019 Aug 14;14(8):e0216267. doi: 10.1371/journal.pone.0216267 (PMC6693765; doi:10.1371/journal.pone.0216267)
Supplement: S2 Table — (XLSX) [file pone.0216267.s003.xlsx]

## Sheet: Celmisia-floral
Transcript ID	Arabidopsis homologous id	Gene name	Gene	identidy	length	mismatch	gaps	qstart	qend	sstart	send	evalue	bitscore	qlen	qcov
TRINITY_DN10295_c0_g1_i1	AT1G01040.1	Endoribonuclease Dicer homolog 1	DCL1	79.441	608	103	22	1	592	1308	1909	0	964	593	81.4503
TRINITY_DN10295_c0_g1_i2	AT1G01040.1	Endoribonuclease Dicer homolog 1	DCL1	81.72	186	22	12	1	174	1724	1909	2.17e-93	291	175	86.8571
TRINITY_DN1452_c0_g1_i4	AT1G01040.1	Endoribonuclease Dicer homolog 1	DCL1	69.598	1046	263	55	1	1008	3	1031	0	1421	1009	72.1506
TRINITY_DN1452_c0_g1_i4	AT1G01040.1	Endoribonuclease Dicer homolog 1	DCL1	76.159	151	31	5	5	155	1192	1337	1.54e-76	242	159	72.327
TRINITY_DN1452_c0_g1_i6	AT1G01040.1	Endoribonuclease Dicer homolog 1	DCL1	69.598	1046	263	55	1	1008	3	1031	0	1421	1009	72.1506
TRINITY_DN1452_c0_g1_i7	AT1G01040.1	Endoribonuclease Dicer homolog 1	DCL1	77.011	261	60	0	12	272	779	1039	4.97e-143	436	272	73.8971
TRINITY_DN1452_c0_g1_i7	AT1G01040.1	Endoribonuclease Dicer homolog 1	DCL1	91.228	114	10	0	3	116	664	777	2.81e-69	219	117	88.8889
TRINITY_DN1452_c0_g1_i2	AT1G01040.1	Endoribonuclease Dicer homolog 1	DCL1	69.598	1046	263	55	1	1008	3	1031	0	1421	1009	72.1506
TRINITY_DN1452_c0_g1_i8	AT1G01040.1	Endoribonuclease Dicer homolog 1	DCL1	69.598	1046	263	55	1	1008	3	1031	0	1421	1009	72.1506
TRINITY_DN1452_c0_g1_i11	AT1G01040.1	Endoribonuclease Dicer homolog 1	DCL1	77.075	253	58	0	12	264	779	1031	8.54e-139	424	265	73.5849
TRINITY_DN7834_c0_g1_i4	AT1G04870.2	Protein arginine N-methyltransferase PRMT10	PRMT10	72.391	297	82	0	1	297	1	297	6.34e-167	463	297	72.3906
TRINITY_DN45168_c0_g1_i1	AT1G08260.1	DNA polymerase epsilon catalytic subunit A	POL2A	77.16	162	33	4	1	158	522	683	6.17e-83	260	158	79.1139
TRINITY_DN45168_c0_g2_i1	AT1G08260.1	DNA polymerase epsilon catalytic subunit A	POL2A	87.903	248	30	0	12	259	881	1128	2.27e-151	460	259	84.1699
TRINITY_DN45168_c0_g2_i3	AT1G08260.1	DNA polymerase epsilon catalytic subunit A	POL2A	93.631	157	10	0	1	157	686	842	1.38e-101	313	163	90.184
TRINITY_DN1666_c0_g1_i4	AT1G09570.1	Phytochrome A	PHYA	73.471	1112	291	4	2	1109	9	1120	0	1765	1115	73.2735
TRINITY_DN1666_c0_g1_i1	AT1G09570.1	Phytochrome A	PHYA	73.471	1112	291	4	2	1109	9	1120	0	1764	1115	73.2735
TRINITY_DN1666_c0_g1_i3	AT1G09570.1	Phytochrome A	PHYA	76.176	957	224	4	2	954	9	965	0	1577	955	76.3351
TRINITY_DN11796_c0_g1_i1	AT1G12910.1	WD repeat-containing protein LWD1	LWD1	88.218	348	30	11	10	356	9	346	0	637	357	85.9944
TRINITY_DN11796_c0_g1_i2	AT1G12910.1	WD repeat-containing protein LWD1	LWD1	88.793	348	29	10	10	357	9	346	0	647	358	86.3128
TRINITY_DN452_c0_g1_i5	AT1G14920.1	DELLA protein GAI	GAI	72.542	295	67	14	1	293	248	530	1.6e-159	450	295	72.5424
TRINITY_DN6224_c0_g1_i2	AT1G14920.1	DELLA protein GAI	GAI	79.592	98	20	0	10	107	433	530	2.17e-55	174	109	71.5596
TRINITY_DN7030_c0_g1_i6	AT1G14920.1	DELLA protein GAI	GAI	72.426	272	56	19	1	270	276	530	4.81e-144	409	272	72.4265
TRINITY_DN7030_c0_g1_i1	AT1G14920.1	DELLA protein GAI	GAI	72.426	272	56	19	1	270	276	530	4.81e-144	409	272	72.4265
TRINITY_DN7030_c0_g1_i2	AT1G14920.1	DELLA protein GAI	GAI	72.426	272	56	19	1	270	276	530	4.81e-144	409	272	72.4265
TRINITY_DN7030_c0_g1_i8	AT1G14920.1	DELLA protein GAI	GAI	72.426	272	56	19	1	270	276	530	3.47e-144	410	272	72.4265
TRINITY_DN16150_c0_g1_i1	AT1G15750.1	Protein TOPLESS	TPL	88.321	137	16	0	1	137	1	137	1.35e-82	256	137	88.3212
TRINITY_DN16150_c0_g1_i2	AT1G15750.1	Protein TOPLESS	TPL	89.051	137	15	0	1	137	1	137	6.03e-84	260	137	89.0511
TRINITY_DN38268_c0_g1_i1	AT1G15750.1	Protein TOPLESS	TPL	87.129	101	13	0	1	101	415	515	8.65e-64	202	101	87.1287
TRINITY_DN38268_c0_g2_i1	AT1G15750.1	Protein TOPLESS	TPL	85.321	109	16	0	1	109	369	477	1.91e-62	199	109	85.3211
TRINITY_DN18222_c0_g1_i1	AT1G15750.1	Protein TOPLESS	TPL	92.045	88	7	0	1	88	129	216	1.61e-53	173	104	77.8846
TRINITY_DN18222_c0_g1_i2	AT1G15750.1	Protein TOPLESS	TPL	85.238	210	30	1	1	209	129	338	7.06e-124	371	211	84.8341
TRINITY_DN17630_c1_g1_i1	AT1G15750.1	Protein TOPLESS	TPL	71.429	189	45	9	1	189	132	311	2.12e-84	264	189	71.4286
TRINITY_DN816_c0_g1_i1	AT1G15750.1	Protein TOPLESS	TPL	77.232	224	48	3	1	223	910	1131	3.06e-117	354	224	77.2321
TRINITY_DN816_c0_g1_i2	AT1G15750.1	Protein TOPLESS	TPL	77.922	231	48	3	1	230	903	1131	1.81e-122	368	231	77.9221
TRINITY_DN816_c0_g2_i1	AT1G15750.1	Protein TOPLESS	TPL	75.785	223	52	2	1	222	910	1131	8.55e-117	353	223	75.7848
TRINITY_DN816_c0_g2_i2	AT1G15750.1	Protein TOPLESS	TPL	73.451	113	28	2	2	113	1020	1131	8.5e-53	171	114	72.807
TRINITY_DN816_c0_g2_i4	AT1G15750.1	Protein TOPLESS	TPL	79.545	176	35	1	1	176	910	1084	2.69e-96	296	176	79.5455
TRINITY_DN25845_c0_g1_i1	AT1G15750.1	Protein TOPLESS	TPL	88.732	142	16	0	1	142	1	142	3.81e-87	269	142	88.7324
TRINITY_DN10590_c0_g1_i1	AT1G15750.1	Protein TOPLESS	TPL	78.095	105	23	0	1	105	912	1016	9.03e-54	174	105	78.0952
TRINITY_DN10590_c0_g1_i2	AT1G15750.1	Protein TOPLESS	TPL	78.095	105	23	0	1	105	912	1016	2.21e-53	173	105	78.0952
TRINITY_DN1977_c0_g1_i1	AT1G15750.1	Protein TOPLESS	TPL	70.27	333	91	8	1	333	574	898	2.56e-160	472	333	70.2703
TRINITY_DN1977_c0_g1_i3	AT1G15750.1	Protein TOPLESS	TPL	72.237	389	100	8	1	389	574	954	0	574	389	72.2365
TRINITY_DN1977_c0_g2_i1	AT1G15750.1	Protein TOPLESS	TPL	79.927	274	48	7	1	274	529	795	4.51e-151	445	274	79.927
TRINITY_DN1977_c0_g2_i2	AT1G15750.1	Protein TOPLESS	TPL	78.623	276	50	9	1	276	529	795	3.91e-146	432	276	78.6232
TRINITY_DN7640_c0_g1_i4	AT1G15750.1	Protein TOPLESS	TPL	75.682	440	100	7	1	438	1	435	0	677	438	76.0274
TRINITY_DN7640_c0_g1_i5	AT1G15750.1	Protein TOPLESS	TPL	81.447	318	56	3	1	318	1	315	0	533	318	81.4465
TRINITY_DN7640_c0_g1_i1	AT1G15750.1	Protein TOPLESS	TPL	75.854	439	100	6	1	437	1	435	0	682	437	76.2014
TRINITY_DN7640_c0_g1_i2	AT1G15750.1	Protein TOPLESS	TPL	81.761	318	55	3	1	318	1	315	0	536	318	81.761
TRINITY_DN2322_c0_g1_i2	AT1G15750.1	Protein TOPLESS	TPL	81.421	183	32	2	1	181	187	369	1.87e-96	296	181	82.3204
TRINITY_DN2322_c0_g1_i3	AT1G15750.1	Protein TOPLESS	TPL	81.538	130	23	1	1	129	187	316	9.27e-68	216	144	73.6111
TRINITY_DN772_c1_g1_i1	AT1G15750.1	Protein TOPLESS	TPL	81.553	103	19	0	2	104	425	527	1.23e-63	202	105	80
TRINITY_DN772_c0_g1_i1	AT1G15750.1	Protein TOPLESS	TPL	86.022	186	23	3	1	185	54	237	1.03e-107	328	204	78.4314
TRINITY_DN772_c0_g1_i8	AT1G15750.1	Protein TOPLESS	TPL	86.022	186	23	3	1	185	54	237	1.03e-107	328	204	78.4314
TRINITY_DN772_c0_g1_i9	AT1G15750.1	Protein TOPLESS	TPL	86.022	186	23	3	1	185	54	237	1.03e-107	328	204	78.4314
TRINITY_DN4158_c0_g1_i1	AT1G15750.1	Protein TOPLESS	TPL	95.42	131	6	0	1	131	19	149	1.23e-86	267	131	95.4198
TRINITY_DN7710_c0_g1_i1	AT1G15750.1	Protein TOPLESS	TPL	90.566	106	10	0	1	106	453	558	4.18e-72	226	106	90.566
TRINITY_DN1884_c1_g2_i1	AT1G15750.1	Protein TOPLESS	TPL	94.667	225	12	0	1	225	1	225	4.08e-153	448	225	94.6667
TRINITY_DN1884_c1_g1_i5	AT1G15750.1	Protein TOPLESS	TPL	93.711	159	10	0	7	165	39	197	4.83e-105	319	168	88.6905
TRINITY_DN1884_c1_g1_i4	AT1G15750.1	Protein TOPLESS	TPL	95.431	197	9	0	1	197	1	197	6.53e-136	402	200	94
TRINITY_DN1884_c1_g1_i3	AT1G15750.1	Protein TOPLESS	TPL	93.711	159	10	0	7	165	39	197	4.83e-105	319	168	88.6905
TRINITY_DN1884_c0_g1_i4	AT1G15750.1	Protein TOPLESS	TPL	81.593	766	132	9	1	764	207	965	0	1295	764	81.8063
TRINITY_DN1884_c0_g1_i5	AT1G15750.1	Protein TOPLESS	TPL	80.156	771	139	14	1	765	369	1131	0	1297	767	80.5737
TRINITY_DN1884_c0_g1_i1	AT1G15750.1	Protein TOPLESS	TPL	83.079	851	132	12	1	847	123	965	0	1475	847	83.4711
TRINITY_DN1884_c0_g1_i2	AT1G15750.1	Protein TOPLESS	TPL	81.416	1017	174	15	1	1010	123	1131	0	1731	1012	81.8182
TRINITY_DN1884_c0_g1_i3	AT1G15750.1	Protein TOPLESS	TPL	81.219	1017	176	15	1	1010	123	1131	0	1728	1012	81.6206
TRINITY_DN9855_c0_g1_i1	AT1G15750.1	Protein TOPLESS	TPL	84.112	107	17	0	1	107	489	595	1.83e-63	201	108	83.3333
TRINITY_DN2945_c0_g1_i1	AT1G18450.1	Actin-related protein 4	ARP4	78.231	441	90	6	25	459	1	441	0	735	460	75
TRINITY_DN2945_c0_g1_i2	AT1G18450.1	Actin-related protein 4	ARP4	76.667	450	90	15	25	468	1	441	0	727	469	73.5608
TRINITY_DN2945_c0_g1_i3	AT1G18450.1	Actin-related protein 4	ARP4	78.231	441	90	6	1	435	1	441	0	734	436	79.1284
TRINITY_DN4492_c0_g1_i5	AT1G22770.1	Protein GIGANTEA	GI	72.986	211	54	3	2	210	3	212	9.72e-108	329	215	71.6279
TRINITY_DN4492_c0_g1_i5	AT1G22770.1	Protein GIGANTEA	GI	86.096	187	26	0	1	187	290	476	2.31e-97	300	187	86.0963
TRINITY_DN4492_c0_g1_i7	AT1G22770.1	Protein GIGANTEA	GI	86.096	187	26	0	1	187	290	476	2.31e-97	300	187	86.0963
TRINITY_DN4492_c0_g1_i1	AT1G22770.1	Protein GIGANTEA	GI	86.096	187	26	0	1	187	290	476	2.31e-97	300	187	86.0963
TRINITY_DN4492_c0_g1_i2	AT1G22770.1	Protein GIGANTEA	GI	86.096	187	26	0	1	187	290	476	2.31e-97	300	187	86.0963
TRINITY_DN4492_c0_g1_i8	AT1G22770.1	Protein GIGANTEA	GI	82.883	111	19	0	1	111	366	476	3.39e-49	161	111	82.8829
TRINITY_DN4492_c0_g1_i10	AT1G22770.1	Protein GIGANTEA	GI	72.986	211	54	3	2	210	3	212	9.72e-108	329	215	71.6279
TRINITY_DN4492_c0_g1_i10	AT1G22770.1	Protein GIGANTEA	GI	86.096	187	26	0	1	187	290	476	2.31e-97	300	187	86.0963
TRINITY_DN1326_c0_g1_i4	AT1G22770.1	Protein GIGANTEA	GI	71.21	1174	278	60	2	1121	4	1171	0	1602	1122	74.5098
TRINITY_DN1326_c0_g1_i5	AT1G22770.1	Protein GIGANTEA	GI	70.885	893	207	53	2	847	4	890	0	1217	848	74.6462
TRINITY_DN1326_c0_g1_i1	AT1G22770.1	Protein GIGANTEA	GI	71.026	994	235	53	2	948	4	991	0	1345	970	72.7835
TRINITY_DN1326_c0_g1_i2	AT1G22770.1	Protein GIGANTEA	GI	70.885	893	207	53	2	847	4	890	0	1217	848	74.6462
TRINITY_DN1326_c0_g1_i3	AT1G22770.1	Protein GIGANTEA	GI	81.382	521	92	5	2	521	4	520	0	845	523	81.0707
TRINITY_DN943_c0_g1_i5	AT1G25540.1	Mediator of RNA polymerase II transcription subunit 25	MED25	83.333	168	27	1	1	168	512	678	8.68e-88	269	187	74.8663
TRINITY_DN943_c0_g1_i2	AT1G25540.1	Mediator of RNA polymerase II transcription subunit 25	MED25	83.333	168	27	1	1	168	512	678	8.68e-88	269	187	74.8663
TRINITY_DN17171_c0_g1_i1	AT1G26830.1	Cullin-3A	CUL3A	79.809	733	147	1	1	733	1	732	0	1246	734	79.7003
TRINITY_DN32870_c0_g1_i1	AT1G26830.1	Cullin-3A	CUL3A	78.142	732	159	1	3	734	2	732	0	1216	735	77.8231
TRINITY_DN2612_c0_g1_i4	AT1G26830.1	Cullin-3A	CUL3A	75.82	579	128	12	1	568	1	578	0	912	568	77.2887
TRINITY_DN2612_c0_g1_i5	AT1G26830.1	Cullin-3A	CUL3A	78.066	579	126	1	1	579	1	578	0	957	579	78.0656
TRINITY_DN2612_c0_g1_i7	AT1G26830.1	Cullin-3A	CUL3A	78.581	733	154	3	1	731	1	732	0	1211	732	78.6885
TRINITY_DN2612_c0_g1_i1	AT1G26830.1	Cullin-3A	CUL3A	75.993	579	129	10	1	570	1	578	0	919	570	77.193
TRINITY_DN2612_c0_g1_i2	AT1G26830.1	Cullin-3A	CUL3A	78.718	733	155	1	1	733	1	732	0	1216	734	78.6104
TRINITY_DN2612_c0_g1_i3	AT1G26830.1	Cullin-3A	CUL3A	78.718	733	153	3	1	731	1	732	0	1213	732	78.8251
TRINITY_DN11_c0_g1_i4	AT1G50700.1	Calcium-dependent protein kinase 33	CPK33	71.18	517	122	27	1	513	1	494	0	759	513	71.7349
TRINITY_DN11_c0_g1_i5	AT1G50700.1	Calcium-dependent protein kinase 33	CPK33	71.402	542	128	27	1	536	1	521	0	808	537	72.067
TRINITY_DN11_c0_g1_i6	AT1G50700.1	Calcium-dependent protein kinase 33	CPK33	70.772	544	134	25	1	542	1	521	0	806	543	70.9024
TRINITY_DN11_c0_g1_i7	AT1G50700.1	Calcium-dependent protein kinase 33	CPK33	70.772	544	134	25	1	542	1	521	0	806	543	70.9024
TRINITY_DN11_c0_g1_i1	AT1G50700.1	Calcium-dependent protein kinase 33	CPK33	71.236	518	120	29	1	513	1	494	0	759	513	71.9298
TRINITY_DN11_c0_g1_i2	AT1G50700.1	Calcium-dependent protein kinase 33	CPK33	71.218	542	129	27	1	536	1	521	0	805	537	71.8808
TRINITY_DN11_c0_g1_i3	AT1G50700.1	Calcium-dependent protein kinase 33	CPK33	71.218	542	129	27	1	536	1	521	0	805	537	71.8808
TRINITY_DN11_c0_g1_i8	AT1G50700.1	Calcium-dependent protein kinase 33	CPK33	70.956	544	133	25	1	542	1	521	0	810	543	71.0866
TRINITY_DN20038_c0_g1_i1	AT1G50700.1	Calcium-dependent protein kinase 33	CPK33	80.407	393	76	1	1	392	129	521	0	678	393	80.4071
TRINITY_DN20038_c0_g1_i2	AT1G50700.1	Calcium-dependent protein kinase 33	CPK33	77.725	211	46	1	1	210	311	521	4.99e-121	348	211	77.7251
TRINITY_DN20038_c0_g1_i2	AT1G50700.1	Calcium-dependent protein kinase 33	CPK33	79.208	101	21	0	1	101	129	229	1.72e-56	177	102	78.4314
TRINITY_DN9460_c0_g1_i1	AT1G50700.1	Calcium-dependent protein kinase 33	CPK33	72.59	529	128	17	1	520	1	521	0	798	521	73.7044
TRINITY_DN9460_c0_g1_i2	AT1G50700.1	Calcium-dependent protein kinase 33	CPK33	81.233	373	70	0	1	373	100	472	0	649	373	81.2332
TRINITY_DN9460_c0_g1_i3	AT1G50700.1	Calcium-dependent protein kinase 33	CPK33	72.779	529	127	17	1	520	1	521	0	799	521	73.8964
TRINITY_DN10462_c0_g1_i3	AT1G50700.1	Calcium-dependent protein kinase 33	CPK33	73.301	206	55	0	1	206	311	516	2.8e-111	323	215	70.2326
TRINITY_DN17376_c1_g1_i1	AT1G50700.1	Calcium-dependent protein kinase 33	CPK33	83.108	148	25	0	1	148	238	385	4.37e-89	263	148	83.1081
TRINITY_DN36176_c0_g1_i4	AT1G52740.1	Probable histone H2A variant 3	At1g52740	89.781	137	11	3	1	137	1	134	2.54e-79	225	138	89.1304
TRINITY_DN36176_c0_g1_i2	AT1G52740.1	Probable histone H2A variant 3	At1g52740	86.861	137	15	3	27	163	1	134	2.61e-79	226	164	72.561
TRINITY_DN36176_c0_g1_i3	AT1G52740.1	Probable histone H2A variant 3	At1g52740	86.861	137	15	3	27	163	1	134	2.61e-79	226	164	72.561
TRINITY_DN19757_c0_g1_i1	AT1G52740.1	Probable histone H2A variant 3	At1g52740	88.148	135	15	1	1	135	1	134	5.52e-78	221	136	87.5
TRINITY_DN20521_c0_g1_i5	AT1G53090.1	Protein SPA1-RELATED 4	SPA4	73.333	210	55	1	1	209	572	781	2.79e-112	333	209	73.6842
TRINITY_DN20521_c0_g1_i6	AT1G53090.1	Protein SPA1-RELATED 4	SPA4	75.336	223	54	1	1	222	572	794	1.59e-123	363	223	75.3363
TRINITY_DN22139_c0_g1_i3	AT1G53090.1	Protein SPA1-RELATED 4	SPA4	75.641	156	38	0	1	156	639	794	1.67e-81	250	157	75.1592
TRINITY_DN3301_c0_g1_i3	AT1G57820.1	E3 ubiquitin-protein ligase ORTHRUS 2	ORTH2	69.492	472	126	18	1	460	1	466	0	661	463	70.8423
TRINITY_DN3301_c0_g1_i10	AT1G57820.1	E3 ubiquitin-protein ligase ORTHRUS 2	ORTH2	79.562	137	27	1	9	144	330	466	1.2e-75	231	147	74.1497
TRINITY_DN3301_c0_g1_i11	AT1G57820.1	E3 ubiquitin-protein ligase ORTHRUS 2	ORTH2	69.492	472	126	18	1	460	1	466	0	661	463	70.8423
TRINITY_DN1640_c0_g1_i4	AT1G68050.1	Adagio protein 3	ADO3	78.521	284	59	2	12	295	92	373	1.23e-160	456	295	75.5932
TRINITY_DN1640_c0_g1_i5	AT1G68050.1	Adagio protein 3	ADO3	71.989	357	95	5	13	366	19	373	0	524	366	70.2186
TRINITY_DN1640_c0_g1_i1	AT1G68050.1	Adagio protein 3	ADO3	77.43	607	127	10	13	616	19	618	0	959	618	76.0518
TRINITY_DN1640_c0_g1_i2	AT1G68050.1	Adagio protein 3	ADO3	75.109	458	109	5	13	467	19	474	0	699	467	73.6617
TRINITY_DN1640_c0_g1_i3	AT1G68050.1	Adagio protein 3	ADO3	76.694	605	131	10	13	614	19	616	0	946	618	75.0809
TRINITY_DN32908_c1_g1_i1	AT1G68050.1	Adagio protein 3	ADO3	76.531	98	22	1	6	102	196	293	3.11e-48	156	102	73.5294
TRINITY_DN10797_c0_g1_i1	AT1G68050.1	Adagio protein 3	ADO3	81.053	190	31	5	3	192	343	527	3.3e-108	317	192	80.2083
TRINITY_DN23035_c0_g1_i6	AT1G78580.1	Alpha,alpha-trehalose-phosphate synthase [UDP-forming] 1	TPS1	78.439	269	57	1	1	268	385	653	1.57e-149	437	288	73.2639
TRINITY_DN23035_c0_g1_i7	AT1G78580.1	Alpha,alpha-trehalose-phosphate synthase [UDP-forming] 1	TPS1	89.109	101	11	0	1	101	241	341	2.13e-59	189	101	89.1089
TRINITY_DN23382_c0_g1_i4	AT1G78580.1	Alpha,alpha-trehalose-phosphate synthase [UDP-forming] 1	TPS1	78.228	937	164	40	2	902	4	936	0	1466	906	80.9051
TRINITY_DN23382_c0_g1_i1	AT1G78580.1	Alpha,alpha-trehalose-phosphate synthase [UDP-forming] 1	TPS1	77.79	941	180	29	1	914	1	939	0	1472	915	80
TRINITY_DN23382_c0_g1_i2	AT1G78580.1	Alpha,alpha-trehalose-phosphate synthase [UDP-forming] 1	TPS1	77.161	937	180	34	2	905	4	939	0	1453	906	79.8013
TRINITY_DN23382_c0_g1_i3	AT1G78580.1	Alpha,alpha-trehalose-phosphate synthase [UDP-forming] 1	TPS1	78.228	937	164	40	2	902	4	936	0	1466	906	80.9051
TRINITY_DN31416_c0_g1_i1	AT1G78580.1	Alpha,alpha-trehalose-phosphate synthase [UDP-forming] 1	TPS1	88.259	247	29	0	1	247	290	536	7.81e-159	459	247	88.2591
TRINITY_DN31416_c0_g1_i2	AT1G78580.1	Alpha,alpha-trehalose-phosphate synthase [UDP-forming] 1	TPS1	88.166	169	20	0	1	169	290	458	1.34e-105	318	185	80.5405
TRINITY_DN17566_c0_g1_i1	AT1G80070.1	Pre-mRNA-processing-splicing factor 8A	PRP8A	99.038	104	1	0	1	104	737	840	1.45e-70	222	104	99.0385
TRINITY_DN618_c0_g1_i4	AT1G80070.1	Pre-mRNA-processing-splicing factor 8A	PRP8A	95.358	2176	74	27	1	2165	1	2160	0	4334	2165	95.843
TRINITY_DN618_c0_g1_i1	AT1G80070.1	Pre-mRNA-processing-splicing factor 8A	PRP8A	94.021	2375	115	27	1	2364	1	2359	0	4637	2365	94.4186
TRINITY_DN618_c0_g1_i2	AT1G80070.1	Pre-mRNA-processing-splicing factor 8A	PRP8A	94.021	2375	115	27	1	2364	1	2359	0	4637	2365	94.4186
TRINITY_DN16417_c0_g1_i1	AT1G80070.1	Pre-mRNA-processing-splicing factor 8A	PRP8A	80	120	21	3	1	120	314	430	2.5e-65	207	120	80
TRINITY_DN13944_c0_g1_i1	AT1G80070.1	Pre-mRNA-processing-splicing factor 8A	PRP8A	95.625	160	7	0	1	160	189	348	5.84e-104	320	160	95.625
TRINITY_DN10361_c0_g1_i1	AT1G80070.1	Pre-mRNA-processing-splicing factor 8A	PRP8A	90.244	123	12	0	1	123	410	532	1.66e-76	240	123	90.2439
TRINITY_DN16965_c0_g2_i1	AT2G01570.1	DELLA protein RGA	RGA	75	120	30	0	1	120	215	334	7.89e-61	190	120	75
TRINITY_DN6580_c0_g1_i1	AT2G01570.1	DELLA protein RGA	RGA	71.892	370	96	8	1	366	218	583	0	562	369	72.0867
TRINITY_DN27884_c0_g1_i1	AT2G01570.1	DELLA protein RGA	RGA	70.625	160	43	4	1	160	395	550	1.38e-78	238	160	70.625
TRINITY_DN7030_c0_g1_i4	AT2G01570.1	DELLA protein RGA	RGA	72.294	231	50	14	3	231	364	582	1.09e-117	342	233	71.6738
TRINITY_DN7030_c0_g1_i5	AT2G01570.1	DELLA protein RGA	RGA	72.294	231	50	14	3	231	364	582	1.09e-117	342	233	71.6738
TRINITY_DN7030_c0_g1_i7	AT2G01570.1	DELLA protein RGA	RGA	72.294	231	50	14	3	231	364	582	1.09e-117	342	233	71.6738
TRINITY_DN7030_c0_g1_i3	AT2G01570.1	DELLA protein RGA	RGA	72.294	231	50	14	3	231	364	582	1.09e-117	342	233	71.6738
TRINITY_DN1337_c0_g1_i4	AT2G02760.1	Ubiquitin-conjugating enzyme E2 2	UBC2	95.556	135	6	0	48	182	1	135	1.16e-97	274	183	70.4918
TRINITY_DN1337_c0_g1_i1	AT2G02760.1	Ubiquitin-conjugating enzyme E2 2	UBC2	95.556	135	6	0	48	182	1	135	1.16e-97	274	183	70.4918
TRINITY_DN1337_c0_g1_i2	AT2G02760.1	Ubiquitin-conjugating enzyme E2 2	UBC2	96.053	152	6	0	48	199	1	152	7.23e-112	311	200	73
TRINITY_DN6791_c0_g1_i4	AT2G02760.1	Ubiquitin-conjugating enzyme E2 2	UBC2	90.789	152	14	0	1	152	1	152	2.19e-105	292	153	90.1961
TRINITY_DN6791_c0_g1_i5	AT2G02760.1	Ubiquitin-conjugating enzyme E2 2	UBC2	92.763	152	11	0	1	152	1	152	6.77e-107	296	153	92.1569
TRINITY_DN6791_c0_g1_i6	AT2G02760.1	Ubiquitin-conjugating enzyme E2 2	UBC2	90.789	152	14	0	1	152	1	152	2.19e-105	292	153	90.1961
TRINITY_DN6791_c0_g1_i7	AT2G02760.1	Ubiquitin-conjugating enzyme E2 2	UBC2	90.789	152	14	0	1	152	1	152	2.19e-105	292	153	90.1961
TRINITY_DN6791_c0_g1_i1	AT2G02760.1	Ubiquitin-conjugating enzyme E2 2	UBC2	92.763	152	11	0	1	152	1	152	6.77e-107	296	153	92.1569
TRINITY_DN6791_c0_g1_i2	AT2G02760.1	Ubiquitin-conjugating enzyme E2 2	UBC2	92.763	152	11	0	1	152	1	152	6.77e-107	296	153	92.1569
TRINITY_DN6791_c0_g1_i3	AT2G02760.1	Ubiquitin-conjugating enzyme E2 2	UBC2	92.763	152	11	0	1	152	1	152	6.77e-107	296	153	92.1569
TRINITY_DN6791_c0_g1_i8	AT2G02760.1	Ubiquitin-conjugating enzyme E2 2	UBC2	90.789	152	14	0	1	152	1	152	2.19e-105	292	153	90.1961
TRINITY_DN1267_c0_g1_i5	AT2G06210.1	Protein CTR9 homolog	VIP6	78.161	348	75	1	1	347	1	348	0	597	363	74.9311
TRINITY_DN1267_c0_g1_i1	AT2G06210.1	Protein CTR9 homolog	VIP6	75.904	415	99	1	1	414	1	415	0	690	420	75
TRINITY_DN1267_c0_g1_i2	AT2G06210.1	Protein CTR9 homolog	VIP6	78.161	348	75	1	1	347	1	348	0	597	363	74.9311
TRINITY_DN1267_c0_g1_i9	AT2G06210.1	Protein CTR9 homolog	VIP6	70.08	1006	275	26	1	992	1	994	0	1484	992	71.0685
TRINITY_DN11_c0_g2_i1	AT2G17290.1	Calcium-dependent protein kinase 6	CPK6	88.358	481	56	0	1	481	62	542	0	895	485	87.6289
TRINITY_DN8120_c0_g1_i5	AT2G17290.1	Calcium-dependent protein kinase 6	CPK6	74.797	123	31	0	1	123	137	259	2.95e-65	201	123	74.7967
TRINITY_DN11172_c0_g1_i4	AT2G17290.1	Calcium-dependent protein kinase 6	CPK6	72.727	264	59	13	1	261	1	254	2.79e-133	382	261	73.5632
TRINITY_DN11172_c0_g1_i5	AT2G17290.1	Calcium-dependent protein kinase 6	CPK6	72.727	264	59	13	1	261	1	254	2.79e-133	382	261	73.5632
TRINITY_DN11172_c0_g1_i1	AT2G17290.1	Calcium-dependent protein kinase 6	CPK6	72.727	264	59	13	1	261	1	254	2.79e-133	382	261	73.5632
TRINITY_DN11172_c0_g1_i2	AT2G17290.1	Calcium-dependent protein kinase 6	CPK6	72.727	264	59	13	1	261	1	254	2.79e-133	382	261	73.5632
TRINITY_DN11172_c0_g1_i3	AT2G17290.1	Calcium-dependent protein kinase 6	CPK6	72.727	264	59	13	1	261	1	254	2.79e-133	382	261	73.5632
TRINITY_DN11377_c0_g1_i1	AT2G17290.1	Calcium-dependent protein kinase 6	CPK6	86.667	120	16	0	1	120	424	543	6.19e-73	221	126	82.5397
TRINITY_DN2695_c0_g1_i4	AT2G17290.1	Calcium-dependent protein kinase 6	CPK6	77.083	144	32	1	1	143	195	338	1.06e-79	240	152	73.0263
TRINITY_DN2695_c0_g1_i1	AT2G17290.1	Calcium-dependent protein kinase 6	CPK6	72.493	349	95	1	1	348	195	543	0	535	353	71.6714
TRINITY_DN2695_c0_g1_i2	AT2G17290.1	Calcium-dependent protein kinase 6	CPK6	72.493	349	95	1	1	348	195	543	0	535	353	71.6714
TRINITY_DN2695_c0_g1_i3	AT2G17290.1	Calcium-dependent protein kinase 6	CPK6	72.493	349	95	1	1	348	195	543	0	535	353	71.6714
TRINITY_DN2695_c0_g1_i8	AT2G17290.1	Calcium-dependent protein kinase 6	CPK6	77.083	144	32	1	1	143	195	338	1.06e-79	240	152	73.0263
TRINITY_DN263_c0_g1_i4	AT2G17290.1	Calcium-dependent protein kinase 6	CPK6	83.571	560	75	17	1	559	1	544	0	948	564	82.9787
TRINITY_DN263_c0_g1_i5	AT2G17290.1	Calcium-dependent protein kinase 6	CPK6	83.394	554	81	11	1	553	1	544	0	942	558	82.7957
TRINITY_DN263_c0_g1_i6	AT2G17290.1	Calcium-dependent protein kinase 6	CPK6	83.394	554	81	11	1	553	1	544	0	942	558	82.7957
TRINITY_DN263_c0_g1_i2	AT2G17290.1	Calcium-dependent protein kinase 6	CPK6	80.46	348	57	11	1	347	1	338	0	563	350	80
TRINITY_DN263_c0_g1_i2	AT2G17290.1	Calcium-dependent protein kinase 6	CPK6	88.293	205	24	0	10	214	340	544	1.04e-133	381	219	82.6484
TRINITY_DN263_c0_g1_i3	AT2G17290.1	Calcium-dependent protein kinase 6	CPK6	80.508	354	52	17	1	353	1	338	0	568	356	80.0562
TRINITY_DN263_c0_g1_i3	AT2G17290.1	Calcium-dependent protein kinase 6	CPK6	88.293	205	24	0	10	214	340	544	1.04e-133	381	219	82.6484
TRINITY_DN263_c0_g1_i8	AT2G17290.1	Calcium-dependent protein kinase 6	CPK6	80.508	354	52	17	1	353	1	338	0	568	356	80.0562
TRINITY_DN263_c0_g1_i8	AT2G17290.1	Calcium-dependent protein kinase 6	CPK6	88.293	205	24	0	10	214	340	544	1.04e-133	381	219	82.6484
TRINITY_DN263_c0_g1_i9	AT2G17290.1	Calcium-dependent protein kinase 6	CPK6	83.574	554	80	11	1	553	1	544	0	944	558	82.9749
TRINITY_DN263_c0_g1_i14	AT2G17290.1	Calcium-dependent protein kinase 6	CPK6	83.214	560	77	17	1	559	1	544	0	944	564	82.6241
TRINITY_DN263_c0_g1_i12	AT2G17290.1	Calcium-dependent protein kinase 6	CPK6	83.393	560	76	17	1	559	1	544	0	946	564	82.8014
TRINITY_DN263_c0_g1_i10	AT2G17290.1	Calcium-dependent protein kinase 6	CPK6	83.393	560	76	17	1	559	1	544	0	946	564	82.8014
TRINITY_DN263_c0_g1_i11	AT2G17290.1	Calcium-dependent protein kinase 6	CPK6	80.453	353	52	17	1	352	1	337	0	560	352	80.6818
TRINITY_DN6720_c0_g1_i1	AT2G17290.1	Calcium-dependent protein kinase 6	CPK6	89.157	166	18	0	1	166	285	450	1.12e-107	312	166	89.1566
TRINITY_DN6720_c0_g1_i2	AT2G17290.1	Calcium-dependent protein kinase 6	CPK6	88.554	166	19	0	1	166	285	450	4.77e-107	311	166	88.5542
TRINITY_DN25062_c0_g1_i4	AT2G18790.1	Phytochrome B	PHYB	81.467	259	46	2	34	290	52	310	1.31e-152	451	290	72.7586
TRINITY_DN25062_c0_g1_i1	AT2G18790.1	Phytochrome B	PHYB	75.177	282	65	5	5	281	29	310	4.37e-150	444	281	75.4448
TRINITY_DN25062_c0_g1_i2	AT2G18790.1	Phytochrome B	PHYB	75.175	286	55	16	2	285	39	310	2.11e-152	450	285	75.4386
TRINITY_DN25062_c0_g2_i1	AT2G18790.1	Phytochrome B	PHYB	90.826	109	10	0	1	109	202	310	8.75e-67	211	109	90.8257
TRINITY_DN5627_c0_g1_i4	AT2G18790.1	Phytochrome B	PHYB	75.774	904	210	9	1	896	252	1154	0	1465	898	76.2806
TRINITY_DN5627_c0_g1_i1	AT2G18790.1	Phytochrome B	PHYB	81.172	563	98	8	1	555	252	814	0	961	555	82.3423
TRINITY_DN5627_c0_g1_i2	AT2G18790.1	Phytochrome B	PHYB	77.681	802	171	8	1	794	252	1053	0	1330	794	78.4635
TRINITY_DN5627_c0_g1_i3	AT2G18790.1	Phytochrome B	PHYB	75.885	904	209	9	1	896	252	1154	0	1467	898	76.392
TRINITY_DN7816_c0_g1_i4	AT2G18790.1	Phytochrome B	PHYB	75.044	1126	265	16	14	1124	26	1150	0	1773	1127	74.9778
TRINITY_DN7816_c0_g1_i1	AT2G18790.1	Phytochrome B	PHYB	75.044	1126	265	16	14	1124	26	1150	0	1773	1127	74.9778
TRINITY_DN7816_c0_g1_i3	AT2G18790.1	Phytochrome B	PHYB	74.271	1131	274	17	14	1128	26	1155	0	1762	1135	74.0088
TRINITY_DN23788_c0_g1_i1	AT2G19520.1	WD-40 repeat-containing protein MSI4	MSI4	78.149	389	84	1	1	388	117	505	0	642	393	77.3537
TRINITY_DN1176_c0_g1_i5	AT2G19520.1	WD-40 repeat-containing protein MSI4	MSI4	70.27	370	75	35	6	340	49	418	0	539	340	76.4706
TRINITY_DN1176_c0_g1_i6	AT2G19520.1	WD-40 repeat-containing protein MSI4	MSI4	71.959	485	111	25	18	480	25	506	0	719	482	72.4066
TRINITY_DN1176_c0_g1_i1	AT2G19520.1	WD-40 repeat-containing protein MSI4	MSI4	72.843	394	85	22	18	389	25	418	0	594	389	73.7789
TRINITY_DN10402_c0_g1_i4	AT2G19520.1	WD-40 repeat-containing protein MSI4	MSI4	80.549	401	77	1	30	430	63	462	0	686	430	75.1163
TRINITY_DN10402_c0_g1_i5	AT2G19520.1	WD-40 repeat-containing protein MSI4	MSI4	79.955	444	88	1	30	473	63	505	0	760	475	74.7368
TRINITY_DN10402_c0_g1_i6	AT2G19520.1	WD-40 repeat-containing protein MSI4	MSI4	80.217	369	72	1	8	376	95	462	0	623	376	78.7234
TRINITY_DN10402_c0_g1_i7	AT2G19520.1	WD-40 repeat-containing protein MSI4	MSI4	82.911	316	53	1	9	324	64	378	0	555	324	80.8642
TRINITY_DN10402_c0_g1_i1	AT2G19520.1	WD-40 repeat-containing protein MSI4	MSI4	78.667	450	95	1	2	451	57	505	0	755	453	78.1457
TRINITY_DN10402_c0_g1_i2	AT2G19520.1	WD-40 repeat-containing protein MSI4	MSI4	82.965	317	53	1	30	346	63	378	0	557	346	76.0116
TRINITY_DN10402_c0_g1_i9	AT2G19520.1	WD-40 repeat-containing protein MSI4	MSI4	78.815	439	91	2	2	439	57	494	0	729	439	78.8155
TRINITY_DN10402_c0_g1_i10	AT2G19520.1	WD-40 repeat-containing protein MSI4	MSI4	78.971	447	93	1	2	448	57	502	0	751	454	77.7533
TRINITY_DN466_c0_g2_i1	AT2G22370.1	Mediator of RNA polymerase II transcription subunit 18	MED18	79.724	217	44	0	1	217	3	219	4.73e-129	357	218	79.3578
TRINITY_DN466_c0_g2_i3	AT2G22370.1	Mediator of RNA polymerase II transcription subunit 18	MED18	80.184	217	43	0	1	217	3	219	2.15e-129	358	218	79.8165
TRINITY_DN466_c0_g2_i2	AT2G22370.1	Mediator of RNA polymerase II transcription subunit 18	MED18	80.184	217	43	0	1	217	3	219	2.15e-129	358	218	79.8165
TRINITY_DN466_c0_g2_i5	AT2G22370.1	Mediator of RNA polymerase II transcription subunit 18	MED18	78.472	144	31	0	1	144	76	219	8.85e-79	227	145	77.931
TRINITY_DN466_c0_g2_i4	AT2G22370.1	Mediator of RNA polymerase II transcription subunit 18	MED18	79.724	217	44	0	1	217	3	219	4.73e-129	357	218	79.3578
TRINITY_DN20510_c0_g1_i3	AT2G23380.1	Histone-lysine N-methyltransferase CLF	CLF	81.206	282	52	1	37	317	621	902	1.49e-172	496	318	72.0126
TRINITY_DN9307_c0_g1_i5	AT2G23380.1	Histone-lysine N-methyltransferase CLF	CLF	86.466	266	35	1	1	265	637	902	1.3e-171	492	266	86.4662
TRINITY_DN9307_c0_g1_i7	AT2G23380.1	Histone-lysine N-methyltransferase CLF	CLF	83.846	130	21	0	1	130	637	766	2.75e-77	239	130	83.8462
TRINITY_DN9307_c0_g1_i1	AT2G23380.1	Histone-lysine N-methyltransferase CLF	CLF	83.704	135	22	0	1	135	637	771	1.5e-79	247	158	71.519
TRINITY_DN9307_c0_g1_i2	AT2G23380.1	Histone-lysine N-methyltransferase CLF	CLF	86.822	258	33	1	1	257	637	894	1.37e-167	481	257	87.1595
TRINITY_DN9307_c0_g1_i3	AT2G23380.1	Histone-lysine N-methyltransferase CLF	CLF	86.466	266	35	1	1	265	637	902	2.59e-171	491	266	86.4662
TRINITY_DN28179_c0_g1_i5	AT2G28550.3	Ethylene-responsive transcription factor RAP2-7	RAP2-7	85.965	114	16	0	1	114	173	286	1.11e-60	187	114	85.9649
TRINITY_DN8297_c0_g1_i4	AT2G32950.1	E3 ubiquitin-protein ligase COP1	COP1	83.824	272	42	2	11	280	403	674	3.53e-172	486	282	80.8511
TRINITY_DN8297_c0_g1_i5	AT2G32950.1	E3 ubiquitin-protein ligase COP1	COP1	76.549	226	52	1	1	225	263	488	9.65e-124	360	234	73.9316
TRINITY_DN8297_c0_g1_i6	AT2G32950.1	E3 ubiquitin-protein ligase COP1	COP1	74.231	520	125	9	1	511	155	674	0	797	513	75.2437
TRINITY_DN8297_c0_g1_i7	AT2G32950.1	E3 ubiquitin-protein ligase COP1	COP1	84.109	258	39	2	1	256	417	674	1.32e-162	461	258	84.1085
TRINITY_DN8297_c0_g1_i2	AT2G32950.1	E3 ubiquitin-protein ligase COP1	COP1	74.262	474	113	9	2	466	201	674	0	721	468	75.2137
TRINITY_DN8297_c0_g1_i3	AT2G32950.1	E3 ubiquitin-protein ligase COP1	COP1	73.849	543	133	9	1	534	132	674	0	830	536	74.8134
TRINITY_DN8297_c0_g1_i8	AT2G32950.1	E3 ubiquitin-protein ligase COP1	COP1	74.231	520	125	9	1	511	155	674	0	797	513	75.2437
TRINITY_DN10926_c0_g1_i2	AT2G32950.1	E3 ubiquitin-protein ligase COP1	COP1	80.547	329	64	0	4	332	347	675	0	572	333	79.5796
TRINITY_DN10926_c0_g1_i3	AT2G32950.1	E3 ubiquitin-protein ligase COP1	COP1	76.716	335	78	0	7	341	261	595	0	550	341	75.3666
TRINITY_DN20167_c1_g1_i3	AT2G34880.1	Lysine-specific demethylase JMJ15	JMJ15	77.241	145	33	0	1	145	280	424	6.76e-83	254	145	77.2414
TRINITY_DN59_c1_g1_i3	AT2G38880.8	Nuclear transcription factor Y subunit B-1	NFYB1	66.667	159	24	29	1	136	1	153	2.74e-68	198	144	73.6111
TRINITY_DN6772_c1_g1_i1	AT2G44150.1	Histone-lysine N-methyltransferase ASHH3	ASHH3	87.5	96	12	0	3	98	139	234	2.23e-60	183	106	79.2453
TRINITY_DN3386_c1_g1_i3	AT2G44680.1	Putative casein kinase II subunit beta-4	CKB4	69.643	168	50	1	1	167	82	249	5.21e-86	248	167	70.0599
TRINITY_DN18216_c0_g1_i4	AT2G44680.1	Putative casein kinase II subunit beta-4	CKB4	76.154	260	42	20	10	254	26	280	3.26e-149	412	257	77.0428
TRINITY_DN18216_c0_g1_i5	AT2G44680.1	Putative casein kinase II subunit beta-4	CKB4	75.566	221	34	20	10	215	26	241	3.59e-120	338	238	70.1681
TRINITY_DN18216_c0_g1_i7	AT2G44680.1	Putative casein kinase II subunit beta-4	CKB4	78.868	265	45	11	10	273	26	280	1.11e-157	435	276	75.7246
TRINITY_DN18216_c0_g1_i1	AT2G44680.1	Putative casein kinase II subunit beta-4	CKB4	78.868	265	45	11	10	273	26	280	1.11e-157	435	276	75.7246
TRINITY_DN18216_c0_g1_i3	AT2G44680.1	Putative casein kinase II subunit beta-4	CKB4	76.154	260	42	20	10	254	26	280	3.26e-149	412	257	77.0428
TRINITY_DN3172_c0_g1_i4	AT2G44680.1	Putative casein kinase II subunit beta-4	CKB4	86.577	149	18	2	1	149	95	241	4.09e-98	279	153	84.3137
TRINITY_DN3172_c0_g1_i5	AT2G44680.1	Putative casein kinase II subunit beta-4	CKB4	83.974	156	25	0	1	156	126	281	1.17e-102	290	158	82.9114
TRINITY_DN3172_c0_g1_i6	AT2G44680.1	Putative casein kinase II subunit beta-4	CKB4	86.022	186	26	0	1	186	95	280	2.59e-128	357	189	84.6561
TRINITY_DN3172_c0_g1_i1	AT2G44680.1	Putative casein kinase II subunit beta-4	CKB4	84.158	202	30	2	1	202	81	280	3.64e-133	370	205	82.9268
TRINITY_DN3172_c0_g1_i3	AT2G44680.1	Putative casein kinase II subunit beta-4	CKB4	87.755	147	18	0	1	147	95	241	3.9e-100	284	151	85.4305
TRINITY_DN59037_c0_g1_i1	AT2G45430.1	AT-hook motif nuclear-localized protein 22	AHL22	82	100	14	4	1	96	147	246	8.95e-33	110	102	80.3922
TRINITY_DN11492_c0_g1_i3	AT2G45430.1	AT-hook motif nuclear-localized protein 22	AHL22	65.101	149	34	18	4	136	171	317	6.62e-35	117	137	70.8029
TRINITY_DN7998_c0_g1_i1	AT2G46260.1	BTB/POZ domain-containing protein At2g46260	At2g46260	73.832	107	28	0	1	107	344	450	1.6e-57	180	107	73.8318
TRINITY_DN2190_c0_g1_i3	AT2G46260.1	BTB/POZ domain-containing protein At2g46260	At2g46260	73.183	399	101	6	1	396	16	411	0	598	396	73.7374
TRINITY_DN8372_c1_g1_i2	AT2G46340.1	Protein SUPPRESSOR OF PHYA-105 1	SPA1	72.868	129	35	0	2	130	861	989	4.61e-67	213	130	72.3077
TRINITY_DN7104_c0_g1_i5	AT3G01090.2	SNF1-related protein kinase catalytic subunit alpha KIN10	KIN10	78.114	297	61	4	1	293	239	535	1.18e-173	486	294	78.9116
TRINITY_DN7104_c0_g1_i2	AT3G01090.2	SNF1-related protein kinase catalytic subunit alpha KIN10	KIN10	78.114	297	61	4	1	293	239	535	1.18e-173	486	294	78.9116
TRINITY_DN346_c0_g1_i5	AT3G01090.2	SNF1-related protein kinase catalytic subunit alpha KIN10	KIN10	76	125	29	1	1	124	24	148	3.41e-60	188	133	71.4286
TRINITY_DN346_c0_g1_i6	AT3G01090.2	SNF1-related protein kinase catalytic subunit alpha KIN10	KIN10	69.792	480	131	14	1	467	24	502	0	682	469	71.4286
TRINITY_DN346_c0_g1_i8	AT3G01090.2	SNF1-related protein kinase catalytic subunit alpha KIN10	KIN10	76	125	29	1	1	124	24	148	3.41e-60	188	133	71.4286
TRINITY_DN18058_c0_g1_i1	AT3G01090.2	SNF1-related protein kinase catalytic subunit alpha KIN10	KIN10	93.145	248	16	1	1	247	24	271	7.02e-172	479	247	93.5223
TRINITY_DN18058_c0_g1_i2	AT3G01090.2	SNF1-related protein kinase catalytic subunit alpha KIN10	KIN10	93.145	248	16	1	1	247	24	271	1.78e-171	478	247	93.5223
TRINITY_DN577_c0_g1_i4	AT3G01090.2	SNF1-related protein kinase catalytic subunit alpha KIN10	KIN10	81.25	512	92	4	1	508	24	535	0	871	509	81.7289
TRINITY_DN577_c0_g1_i5	AT3G01090.2	SNF1-related protein kinase catalytic subunit alpha KIN10	KIN10	81.25	512	92	4	1	508	24	535	0	871	509	81.7289
TRINITY_DN577_c0_g1_i6	AT3G01090.2	SNF1-related protein kinase catalytic subunit alpha KIN10	KIN10	88.63	343	38	1	1	342	24	366	0	638	342	88.8889
TRINITY_DN577_c0_g1_i2	AT3G01090.2	SNF1-related protein kinase catalytic subunit alpha KIN10	KIN10	88.63	343	38	1	1	342	24	366	0	638	342	88.8889
TRINITY_DN577_c0_g1_i3	AT3G01090.2	SNF1-related protein kinase catalytic subunit alpha KIN10	KIN10	81.445	512	91	4	1	508	24	535	0	872	509	81.9253
TRINITY_DN577_c0_g1_i8	AT3G01090.2	SNF1-related protein kinase catalytic subunit alpha KIN10	KIN10	81.445	512	91	4	1	508	24	535	0	872	509	81.9253
TRINITY_DN577_c0_g1_i9	AT3G01090.2	SNF1-related protein kinase catalytic subunit alpha KIN10	KIN10	88.63	343	38	1	1	342	24	366	0	638	342	88.8889
TRINITY_DN577_c0_g1_i10	AT3G01090.2	SNF1-related protein kinase catalytic subunit alpha KIN10	KIN10	81.25	512	92	4	1	508	24	535	0	871	509	81.7289
TRINITY_DN20348_c0_g1_i1	AT3G01090.2	SNF1-related protein kinase catalytic subunit alpha KIN10	KIN10	84.466	103	16	0	1	103	61	163	9.11e-57	177	104	83.6538
TRINITY_DN12950_c0_g1_i7	AT3G04030.3	Myb-related protein 2	MYR2	78.261	115	23	2	4	118	3	115	2.02e-58	180	126	71.4286
TRINITY_DN12458_c0_g1_i5	AT3G10390.1	Protein FLOWERING LOCUS D	FLD	80.096	417	78	5	5	417	231	646	0	687	446	74.8879
TRINITY_DN12458_c0_g1_i1	AT3G10390.1	Protein FLOWERING LOCUS D	FLD	79.526	464	91	4	5	465	184	646	0	759	494	74.6964
TRINITY_DN12458_c0_g1_i2	AT3G10390.1	Protein FLOWERING LOCUS D	FLD	79.526	464	91	4	5	465	184	646	0	759	494	74.6964
TRINITY_DN7295_c0_g1_i4	AT3G11910.1	Ubiquitin carboxyl-terminal hydrolase 13	UBP13	92.537	134	10	0	1	134	395	528	1.05e-85	265	134	92.5373
TRINITY_DN1073_c0_g1_i1	AT3G11910.1	Ubiquitin carboxyl-terminal hydrolase 13	UBP13	79.688	320	64	1	1	320	797	1115	0	534	321	79.4393
TRINITY_DN1073_c0_g1_i2	AT3G11910.1	Ubiquitin carboxyl-terminal hydrolase 13	UBP13	81.967	305	54	1	1	305	812	1115	2.98e-180	522	306	81.6993
TRINITY_DN1073_c0_g1_i3	AT3G11910.1	Ubiquitin carboxyl-terminal hydrolase 13	UBP13	79.688	320	64	1	1	320	797	1115	0	534	321	79.4393
TRINITY_DN2299_c0_g1_i4	AT3G11910.1	Ubiquitin carboxyl-terminal hydrolase 13	UBP13	74.917	303	74	2	1	302	534	835	2.27e-156	460	302	75.1656
TRINITY_DN1343_c0_g2_i1	AT3G11910.1	Ubiquitin carboxyl-terminal hydrolase 13	UBP13	79.688	128	26	0	2	129	967	1094	1.46e-71	225	129	79.0698
TRINITY_DN1617_c0_g1_i4	AT3G12810.1	Protein PHOTOPERIOD-INDEPENDENT EARLY FLOWERING 1	PIE1	67.914	1203	336	50	1	1161	14	1208	0	1553	1162	70.3098
TRINITY_DN21074_c0_g1_i2	AT3G12810.1	Protein PHOTOPERIOD-INDEPENDENT EARLY FLOWERING 1	PIE1	84.348	115	18	0	3	117	1024	1138	3.9e-65	207	117	82.906
TRINITY_DN8141_c0_g2_i9	AT3G13682.1	Lysine-specific histone demethylase 1 homolog 2	LDL2	74.403	293	75	0	1	293	153	445	1.44e-149	432	294	74.1497
TRINITY_DN8141_c0_g2_i8	AT3G13682.1	Lysine-specific histone demethylase 1 homolog 2	LDL2	74.403	293	75	0	1	293	153	445	1.44e-149	432	294	74.1497
TRINITY_DN8141_c0_g2_i3	AT3G13682.1	Lysine-specific histone demethylase 1 homolog 2	LDL2	74.403	293	75	0	1	293	153	445	1.44e-149	432	294	74.1497
TRINITY_DN23791_c0_g1_i1	AT3G13682.1	Lysine-specific histone demethylase 1 homolog 2	LDL2	72.727	121	33	0	3	123	284	404	3.45e-62	196	125	70.4
TRINITY_DN3000_c0_g1_i5	AT3G20740.1	Polycomb group protein FERTILIZATION-INDEPENDENT ENDOSPERM	FIE	72.34	329	91	0	1	329	1	329	0	526	330	72.1212
TRINITY_DN3000_c0_g1_i6	AT3G20740.1	Polycomb group protein FERTILIZATION-INDEPENDENT ENDOSPERM	FIE	71.875	128	36	0	1	128	195	322	1.3e-70	211	129	71.3178
TRINITY_DN3000_c0_g1_i7	AT3G20740.1	Polycomb group protein FERTILIZATION-INDEPENDENT ENDOSPERM	FIE	73.659	205	54	0	1	205	1	205	7.27e-116	329	211	71.564
TRINITY_DN2227_c0_g1_i4	AT3G20810.2	Lysine-specific demethylase JMJ30	JMJ30	76.301	173	39	2	1	171	257	429	1.18e-99	288	172	76.7442
TRINITY_DN2227_c0_g1_i5	AT3G20810.2	Lysine-specific demethylase JMJ30	JMJ30	74.312	109	26	2	1	107	257	365	1.5e-59	183	109	74.3119
TRINITY_DN2227_c0_g1_i6	AT3G20810.2	Lysine-specific demethylase JMJ30	JMJ30	76.301	173	39	2	1	171	257	429	1.18e-99	288	172	76.7442
TRINITY_DN2227_c0_g1_i7	AT3G20810.2	Lysine-specific demethylase JMJ30	JMJ30	76.301	173	39	2	1	171	257	429	1.18e-99	288	172	76.7442
TRINITY_DN2227_c0_g1_i1	AT3G20810.2	Lysine-specific demethylase JMJ30	JMJ30	75.439	228	54	2	3	228	202	429	2.3e-134	379	229	75.1092
TRINITY_DN2227_c0_g1_i2	AT3G20810.2	Lysine-specific demethylase JMJ30	JMJ30	76.301	173	39	2	1	171	257	429	1.18e-99	288	172	76.7442
TRINITY_DN2227_c0_g1_i3	AT3G20810.2	Lysine-specific demethylase JMJ30	JMJ30	74.312	109	26	2	1	107	257	365	1.5e-59	183	109	74.3119
TRINITY_DN2227_c0_g1_i9	AT3G20810.2	Lysine-specific demethylase JMJ30	JMJ30	76.301	173	39	2	1	171	257	429	1.18e-99	288	172	76.7442
TRINITY_DN2227_c0_g1_i10	AT3G20810.2	Lysine-specific demethylase JMJ30	JMJ30	76.301	173	39	2	1	171	257	429	1.18e-99	288	172	76.7442
TRINITY_DN7615_c0_g1_i5	AT3G22590.1	Protein CDC73 homolog	CDC73	78.322	143	25	6	1	137	273	415	2.05e-76	227	138	81.1594
TRINITY_DN481_c1_g1_i5	AT3G28730.1	FACT complex subunit SSRP1	SSRP1	73.276	116	31	0	1	116	1	116	5.34e-57	181	120	70.8333
TRINITY_DN481_c1_g1_i6	AT3G28730.1	FACT complex subunit SSRP1	SSRP1	73.276	116	31	0	1	116	1	116	5.34e-57	181	120	70.8333
TRINITY_DN481_c1_g1_i3	AT3G28730.1	FACT complex subunit SSRP1	SSRP1	75.524	143	35	0	1	143	1	143	6.75e-74	227	143	75.5245
TRINITY_DN481_c0_g1_i5	AT3G28730.1	FACT complex subunit SSRP1	SSRP1	69.763	549	159	7	1	544	100	646	0	706	545	70.2752
TRINITY_DN481_c0_g1_i1	AT3G28730.1	FACT complex subunit SSRP1	SSRP1	69.945	549	158	7	1	544	100	646	0	698	545	70.4587
TRINITY_DN481_c0_g2_i1	AT3G28730.1	FACT complex subunit SSRP1	SSRP1	77.264	497	112	1	1	496	1	497	0	783	499	76.9539
TRINITY_DN11566_c1_g2_i1	AT3G28910.1	Transcription factor MYB30	MYB30	89.899	99	10	0	6	104	1	99	1.15e-67	200	104	85.5769
TRINITY_DN13009_c0_g1_i4	AT3G43190.1	Sucrose synthase 4	SUS4	84	100	16	0	2	101	433	532	2.65e-61	194	101	83.1683
TRINITY_DN13009_c0_g1_i1	AT3G43190.1	Sucrose synthase 4	SUS4	83.444	151	25	0	1	151	382	532	3.87e-92	278	151	83.4437
TRINITY_DN41798_c2_g1_i1	AT3G43190.1	Sucrose synthase 4	SUS4	82.857	105	18	0	1	105	560	664	5.57e-57	182	105	82.8571
TRINITY_DN242_c0_g1_i1	AT3G43190.1	Sucrose synthase 4	SUS4	71.923	520	145	1	1	520	236	754	0	813	522	71.6475
TRINITY_DN242_c0_g1_i2	AT3G43190.1	Sucrose synthase 4	SUS4	71.777	574	161	1	1	574	236	808	0	893	577	71.4038
TRINITY_DN994_c0_g1_i5	AT3G43190.1	Sucrose synthase 4	SUS4	81.237	485	91	0	4	488	59	543	0	837	488	80.7377
TRINITY_DN994_c0_g1_i6	AT3G43190.1	Sucrose synthase 4	SUS4	79.353	804	166	0	3	806	5	808	0	1350	807	79.0582
TRINITY_DN994_c0_g1_i7	AT3G43190.1	Sucrose synthase 4	SUS4	79.726	804	163	0	3	806	5	808	0	1358	807	79.43
TRINITY_DN994_c0_g1_i8	AT3G43190.1	Sucrose synthase 4	SUS4	78.85	539	114	0	3	541	5	543	0	902	541	78.5582
TRINITY_DN3022_c0_g1_i5	AT3G44110.1	Chaperone protein dnaJ 3	ATJ3	71.529	425	112	9	1	421	1	420	0	543	422	72.0379
TRINITY_DN392_c0_g1_i4	AT3G44110.1	Chaperone protein dnaJ 3	ATJ3	83.23	322	52	2	1	322	1	320	2.72e-180	499	322	83.2298
TRINITY_DN392_c0_g1_i5	AT3G44110.1	Chaperone protein dnaJ 3	ATJ3	85.404	322	45	2	1	322	1	320	0	509	322	85.4037
TRINITY_DN392_c0_g1_i7	AT3G44110.1	Chaperone protein dnaJ 3	ATJ3	83.085	402	65	3	1	402	1	399	0	634	402	83.0846
TRINITY_DN392_c0_g1_i1	AT3G44110.1	Chaperone protein dnaJ 3	ATJ3	82.836	402	66	3	1	402	1	399	0	630	402	82.8358
TRINITY_DN392_c0_g1_i2	AT3G44110.1	Chaperone protein dnaJ 3	ATJ3	82.27	423	69	6	1	420	1	420	0	646	421	82.6603
TRINITY_DN392_c0_g1_i3	AT3G44110.1	Chaperone protein dnaJ 3	ATJ3	84.576	389	58	2	1	389	1	387	0	624	389	84.5758
TRINITY_DN392_c0_g1_i8	AT3G44110.1	Chaperone protein dnaJ 3	ATJ3	82.979	423	66	6	1	420	1	420	0	650	421	83.3729
TRINITY_DN392_c0_g1_i9	AT3G44110.1	Chaperone protein dnaJ 3	ATJ3	84.783	322	47	2	1	322	1	320	0	507	322	84.7826
TRINITY_DN392_c0_g1_i10	AT3G44110.1	Chaperone protein dnaJ 3	ATJ3	83.582	402	63	3	1	402	1	399	0	634	402	83.5821
TRINITY_DN11356_c0_g1_i4	AT3G44110.1	Chaperone protein dnaJ 3	ATJ3	80.469	128	25	0	1	128	179	306	1.31e-71	214	128	80.4688
TRINITY_DN11356_c0_g1_i1	AT3G44110.1	Chaperone protein dnaJ 3	ATJ3	78.906	128	27	0	1	128	179	306	3.16e-70	211	128	78.9062
TRINITY_DN11356_c0_g1_i2	AT3G44110.1	Chaperone protein dnaJ 3	ATJ3	78.814	118	25	0	1	118	189	306	8.35e-64	194	118	78.8136
TRINITY_DN1044_c0_g1_i1	AT3G44110.1	Chaperone protein dnaJ 3	ATJ3	84.967	153	21	2	2	154	1	151	7.43e-68	206	154	84.4156
TRINITY_DN1044_c0_g1_i2	AT3G44110.1	Chaperone protein dnaJ 3	ATJ3	84.967	153	21	2	2	154	1	151	7.43e-68	206	154	84.4156
TRINITY_DN1044_c0_g1_i3	AT3G44110.1	Chaperone protein dnaJ 3	ATJ3	86.139	202	26	2	2	203	1	200	1.85e-102	296	203	85.7143
TRINITY_DN2980_c0_g1_i4	AT3G44680.1	Histone deacetylase 9	HDA9	86.321	424	58	0	1	424	1	424	0	787	431	84.9188
TRINITY_DN2980_c0_g1_i1	AT3G44680.1	Histone deacetylase 9	HDA9	86.557	424	57	0	1	424	1	424	0	790	431	85.1508
TRINITY_DN2980_c0_g1_i2	AT3G44680.1	Histone deacetylase 9	HDA9	85.542	415	60	0	3	417	10	424	0	766	424	83.7264
TRINITY_DN2980_c0_g1_i3	AT3G44680.1	Histone deacetylase 9	HDA9	85.542	415	60	0	3	417	10	424	0	767	424	83.7264
TRINITY_DN9693_c0_g1_i3	AT3G46510.1	U-box domain-containing protein 13	PUB13	70.588	136	35	5	1	131	328	463	3.46e-59	187	131	73.2824
TRINITY_DN9235_c0_g1_i1	AT3G46510.1	U-box domain-containing protein 13	PUB13	77.885	208	46	0	2	209	439	646	2.82e-111	327	213	76.0563
TRINITY_DN5484_c0_g1_i3	AT3G49660.1	COMPASS-like H3K4 histone methylase component WDR5A	WDR5A	78.286	175	38	0	7	181	126	300	1.9e-108	307	181	75.6906
TRINITY_DN5484_c0_g1_i11	AT3G49660.1	COMPASS-like H3K4 histone methylase component WDR5A	WDR5A	79.167	192	38	2	7	198	126	315	5.49e-119	335	214	71.028
TRINITY_DN1406_c0_g1_i4	AT3G54560.1	Histone H2A variant 1	H2AV	85	140	17	4	9	148	1	136	4.56e-80	228	149	79.8658
TRINITY_DN1406_c0_g1_i2	AT3G54560.1	Histone H2A variant 1	H2AV	85	140	17	4	9	148	1	136	4.56e-80	228	149	79.8658
TRINITY_DN1406_c0_g1_i3	AT3G54560.1	Histone H2A variant 1	H2AV	85	140	17	4	1	140	1	136	2.3e-79	225	141	84.3972
TRINITY_DN8055_c0_g2_i1	AT3G54560.1	Histone H2A variant 1	H2AV	88.971	136	14	1	1	135	1	136	2.08e-78	223	136	88.9706
TRINITY_DN8055_c0_g2_i3	AT3G54560.1	Histone H2A variant 1	H2AV	89.706	136	13	1	27	161	1	136	1.25e-78	224	162	75.3086
TRINITY_DN8055_c0_g2_i2	AT3G54560.1	Histone H2A variant 1	H2AV	85.612	139	17	3	27	165	1	136	4.1e-79	226	166	71.6867
TRINITY_DN14809_c0_g2_i1	AT3G57230.1	Agamous-like MADS-box protein AGL16	AGL16	73.05	141	37	1	3	142	1	141	7.26e-74	215	144	71.5278
TRINITY_DN14809_c0_g2_i2	AT3G57230.1	Agamous-like MADS-box protein AGL16	AGL16	73.05	141	37	1	3	142	1	141	7.26e-74	215	144	71.5278
TRINITY_DN15771_c0_g1_i1	AT3G57300.2	DNA helicase INO80	INO80	69.723	938	212	72	1	874	610	1539	0	1305	880	74.3182
TRINITY_DN2190_c0_g1_i4	AT3G61600.1	BTB/POZ domain-containing protein POB1	POB1	76.525	541	116	11	1	531	17	556	0	855	533	77.6735
TRINITY_DN2190_c0_g1_i5	AT3G61600.1	BTB/POZ domain-containing protein POB1	POB1	76.937	542	120	5	1	539	17	556	0	875	541	77.0795
TRINITY_DN2190_c0_g1_i7	AT3G61600.1	BTB/POZ domain-containing protein POB1	POB1	76.937	542	120	5	1	539	17	556	0	875	541	77.0795
TRINITY_DN2190_c0_g1_i1	AT3G61600.1	BTB/POZ domain-containing protein POB1	POB1	75.046	541	124	11	1	531	17	556	0	843	533	76.1726
TRINITY_DN2190_c0_g1_i2	AT3G61600.1	BTB/POZ domain-containing protein POB1	POB1	76.155	541	118	11	1	531	17	556	0	854	533	77.2983
TRINITY_DN1618_c0_g1_i4	AT3G63010.1	Gibberellin receptor GID1B	GID1B	73.487	347	88	4	1	347	1	343	0	538	348	73.2759
TRINITY_DN1618_c0_g1_i5	AT3G63010.1	Gibberellin receptor GID1B	GID1B	73.429	350	86	7	1	350	1	343	0	538	351	73.2194
TRINITY_DN1618_c0_g1_i1	AT3G63010.1	Gibberellin receptor GID1B	GID1B	73.714	350	85	7	1	350	1	343	0	540	351	73.5043
TRINITY_DN1618_c0_g1_i2	AT3G63010.1	Gibberellin receptor GID1B	GID1B	73.256	344	91	1	1	344	1	343	0	532	345	73.0435
TRINITY_DN1618_c0_g1_i3	AT3G63010.1	Gibberellin receptor GID1B	GID1B	73.487	347	88	4	1	347	1	343	0	538	348	73.2759
TRINITY_DN26320_c0_g1_i1	AT3G63010.1	Gibberellin receptor GID1B	GID1B	72.376	181	50	0	1	181	163	343	1.95e-97	281	182	71.978
TRINITY_DN326_c0_g1_i4	AT4G04920.1	Mediator of RNA polymerase II transcription subunit 16	MED16	76.174	873	187	21	18	870	82	953	0	1345	890	74.7191
TRINITY_DN326_c0_g1_i1	AT4G04920.1	Mediator of RNA polymerase II transcription subunit 16	MED16	74.338	1208	276	34	18	1202	82	1278	0	1789	1203	74.6467
TRINITY_DN326_c0_g1_i2	AT4G04920.1	Mediator of RNA polymerase II transcription subunit 16	MED16	74.338	1208	276	34	18	1202	82	1278	0	1789	1203	74.6467
TRINITY_DN326_c0_g1_i3	AT4G04920.1	Mediator of RNA polymerase II transcription subunit 16	MED16	73.211	978	233	29	18	975	82	1050	0	1416	975	73.4359
TRINITY_DN3589_c0_g1_i1	AT4G08920.1	Cryptochrome-1	CRY1	82.143	112	20	0	1	112	183	294	2.06e-61	193	112	82.1429
TRINITY_DN238_c0_g1_i4	AT4G08920.1	Cryptochrome-1	CRY1	73.932	679	153	24	7	673	15	681	0	976	674	74.4807
TRINITY_DN238_c0_g1_i5	AT4G08920.1	Cryptochrome-1	CRY1	73.932	679	153	24	7	673	15	681	0	977	674	74.4807
TRINITY_DN238_c0_g1_i1	AT4G08920.1	Cryptochrome-1	CRY1	73.932	679	153	24	7	673	15	681	0	977	674	74.4807
TRINITY_DN238_c0_g1_i2	AT4G08920.1	Cryptochrome-1	CRY1	80.208	576	107	7	7	580	15	585	0	937	586	78.8396
TRINITY_DN24606_c0_g1_i1	AT4G08920.1	Cryptochrome-1	CRY1	78.189	243	53	0	7	249	15	257	1.73e-140	404	250	76
TRINITY_DN24606_c0_g1_i2	AT4G08920.1	Cryptochrome-1	CRY1	78.189	243	53	0	7	249	15	257	1.73e-140	404	250	76
TRINITY_DN24606_c0_g1_i3	AT4G08920.1	Cryptochrome-1	CRY1	78.189	243	53	0	7	249	15	257	1.73e-140	404	250	76
TRINITY_DN14579_c0_g1_i1	AT4G08920.1	Cryptochrome-1	CRY1	93.846	130	8	0	1	130	272	401	5.2e-80	243	130	93.8462
TRINITY_DN6625_c0_g1_i4	AT4G10180.1	Light-mediated development protein DET1	DET1	69.669	544	156	9	1	536	1	543	0	771	537	70.5773
TRINITY_DN6625_c0_g1_i6	AT4G10180.1	Light-mediated development protein DET1	DET1	69.853	544	155	9	1	536	1	543	0	770	537	70.7635
TRINITY_DN6625_c0_g1_i2	AT4G10180.1	Light-mediated development protein DET1	DET1	72.881	177	47	1	1	177	368	543	1.57e-91	271	178	72.4719
TRINITY_DN6625_c0_g1_i8	AT4G10180.1	Light-mediated development protein DET1	DET1	72.881	177	47	1	1	177	368	543	1.57e-91	271	178	72.4719
TRINITY_DN841_c0_g1_i5	AT4G10710.1	FACT complex subunit SPT16	SPT16	71.827	1040	280	13	4	1036	20	1053	0	1503	1050	71.1429
TRINITY_DN841_c0_g1_i6	AT4G10710.1	FACT complex subunit SPT16	SPT16	75.624	521	124	3	1	521	456	973	0	844	547	72.0293
TRINITY_DN841_c0_g1_i7	AT4G10710.1	FACT complex subunit SPT16	SPT16	71.731	1040	281	13	4	1036	20	1053	0	1503	1050	71.0476
TRINITY_DN74_c1_g1_i1	AT4G14540.1	Nuclear transcription factor Y subunit B-3	NFYB3	84.167	120	8	11	1	109	1	120	4.27e-72	207	137	73.7226
TRINITY_DN74_c1_g1_i3	AT4G14540.1	Nuclear transcription factor Y subunit B-3	NFYB3	84.167	120	8	11	1	109	1	120	4.27e-72	207	137	73.7226
TRINITY_DN74_c1_g1_i2	AT4G14540.1	Nuclear transcription factor Y subunit B-3	NFYB3	84.167	120	8	11	1	109	1	120	4.27e-72	207	137	73.7226
TRINITY_DN1767_c1_g2_i1	AT4G14540.1	Nuclear transcription factor Y subunit B-3	NFYB3	90.566	106	9	1	3	108	1	105	2.32e-69	199	108	88.8889
TRINITY_DN1767_c1_g1_i5	AT4G14540.1	Nuclear transcription factor Y subunit B-3	NFYB3	77.778	153	32	2	1	152	1	152	1.16e-77	223	161	73.913
TRINITY_DN1682_c2_g1_i2	AT4G22140.1	Chromatin remodeling protein EBS	EBS	78.231	147	24	8	1	139	1	147	1.31e-86	247	140	82.1429
TRINITY_DN1682_c2_g1_i3	AT4G22140.1	Chromatin remodeling protein EBS	EBS	73.733	217	49	8	1	209	1	217	3.6e-125	348	217	73.7327
TRINITY_DN1682_c2_g1_i6	AT4G22140.1	Chromatin remodeling protein EBS	EBS	73.733	217	49	8	1	209	1	217	3.6e-125	348	217	73.7327
TRINITY_DN1682_c2_g1_i8	AT4G22140.1	Chromatin remodeling protein EBS	EBS	73.733	217	49	8	1	209	1	217	3.6e-125	348	217	73.7327
TRINITY_DN1682_c2_g1_i11	AT4G22140.1	Chromatin remodeling protein EBS	EBS	78.231	147	24	8	1	139	1	147	8.54e-87	248	140	82.1429
TRINITY_DN1682_c2_g1_i12	AT4G22140.1	Chromatin remodeling protein EBS	EBS	73.733	217	49	8	1	209	1	217	3.6e-125	348	217	73.7327
TRINITY_DN1682_c2_g1_i13	AT4G22140.1	Chromatin remodeling protein EBS	EBS	76.064	188	45	0	8	195	30	217	8.67e-113	316	203	70.4433
TRINITY_DN21167_c0_g1_i2	AT4G22140.1	Chromatin remodeling protein EBS	EBS	78.912	147	23	8	1	139	1	147	5.14e-86	246	140	82.8571
TRINITY_DN21167_c0_g1_i3	AT4G22140.1	Chromatin remodeling protein EBS	EBS	76.959	217	42	8	1	209	1	217	9.11e-131	362	217	76.9585
TRINITY_DN1806_c0_g1_i4	AT4G22140.1	Chromatin remodeling protein EBS	EBS	74.324	148	29	9	1	140	1	147	3.48e-79	228	141	78.0142
TRINITY_DN1806_c0_g1_i1	AT4G22140.1	Chromatin remodeling protein EBS	EBS	74.324	148	29	9	1	140	1	147	3.48e-79	228	141	78.0142
TRINITY_DN2072_c0_g1_i4	AT4G23100.1	Glutamate--cysteine ligase, chloroplastic	GSH1	72.185	302	78	6	1	298	1	300	1.11e-156	442	306	71.2418
TRINITY_DN2072_c0_g1_i4	AT4G23100.1	Glutamate--cysteine ligase, chloroplastic	GSH1	84.689	209	32	0	1	209	314	522	7.81e-135	383	210	84.2857
TRINITY_DN2072_c0_g1_i5	AT4G23100.1	Glutamate--cysteine ligase, chloroplastic	GSH1	77.099	524	114	6	1	520	1	522	0	848	521	77.5432
TRINITY_DN2072_c0_g1_i7	AT4G23100.1	Glutamate--cysteine ligase, chloroplastic	GSH1	76.908	524	115	6	1	520	1	522	0	846	521	77.3512
TRINITY_DN2072_c0_g1_i1	AT4G23100.1	Glutamate--cysteine ligase, chloroplastic	GSH1	76.908	524	115	6	1	520	1	522	0	846	521	77.3512
TRINITY_DN2072_c0_g1_i3	AT4G23100.1	Glutamate--cysteine ligase, chloroplastic	GSH1	72.185	302	78	6	1	298	1	300	1.11e-156	442	306	71.2418
TRINITY_DN2072_c0_g1_i3	AT4G23100.1	Glutamate--cysteine ligase, chloroplastic	GSH1	84.211	209	33	0	1	209	314	522	9.66e-134	380	210	83.8095
TRINITY_DN2579_c0_g1_i4	AT4G24620.1	Glucose-6-phosphate isomerase 1, chloroplastic	PGI1	80.65	615	114	5	2	614	1	612	0	1037	615	80.6504
TRINITY_DN2579_c0_g1_i5	AT4G24620.1	Glucose-6-phosphate isomerase 1, chloroplastic	PGI1	80.65	615	114	5	2	614	1	612	0	1037	615	80.6504
TRINITY_DN2579_c0_g1_i6	AT4G24620.1	Glucose-6-phosphate isomerase 1, chloroplastic	PGI1	79.645	619	112	14	3	615	2	612	0	1024	616	80.0325
TRINITY_DN2579_c0_g1_i7	AT4G24620.1	Glucose-6-phosphate isomerase 1, chloroplastic	PGI1	80.291	619	112	10	3	619	2	612	0	1036	620	80.1613
TRINITY_DN2579_c0_g1_i1	AT4G24620.1	Glucose-6-phosphate isomerase 1, chloroplastic	PGI1	80.291	619	112	10	3	619	2	612	0	1036	620	80.1613
TRINITY_DN2579_c0_g1_i3	AT4G24620.1	Glucose-6-phosphate isomerase 1, chloroplastic	PGI1	79.645	619	112	14	3	615	2	612	0	1024	616	80.0325
TRINITY_DN2579_c0_g1_i8	AT4G24620.1	Glucose-6-phosphate isomerase 1, chloroplastic	PGI1	80	615	114	9	2	610	1	612	0	1024	611	80.5237
TRINITY_DN2579_c0_g1_i9	AT4G24620.1	Glucose-6-phosphate isomerase 1, chloroplastic	PGI1	80	615	114	9	2	610	1	612	0	1024	611	80.5237
TRINITY_DN1901_c0_g1_i5	AT4G29130.1	Hexokinase-1	HXK1	74.141	495	125	3	1	493	1	494	0	741	499	73.5471
TRINITY_DN1901_c0_g1_i1	AT4G29130.1	Hexokinase-1	HXK1	74.141	495	125	3	1	493	1	494	0	737	499	73.5471
TRINITY_DN1901_c0_g1_i2	AT4G29130.1	Hexokinase-1	HXK1	74.442	493	123	3	1	491	1	492	0	743	492	74.5935
TRINITY_DN1901_c0_g1_i3	AT4G29130.1	Hexokinase-1	HXK1	74.239	493	124	3	1	491	1	492	0	736	500	73.2
TRINITY_DN8576_c0_g1_i2	AT4G29830.1	WD repeat-containing protein VIP3	VIP3	71.028	321	92	1	1	320	1	321	3.05e-172	475	321	71.028
TRINITY_DN10594_c0_g1_i7	AT4G31120.1	Protein arginine N-methyltransferase 1.5	PMRT15	74.046	655	155	15	1	653	1	642	0	1019	654	74.159
TRINITY_DN10594_c0_g1_i3	AT4G31120.1	Protein arginine N-methyltransferase 1.5	PMRT15	74.046	655	155	15	1	653	1	642	0	1019	654	74.159
TRINITY_DN10594_c0_g1_i8	AT4G31120.1	Protein arginine N-methyltransferase 1.5	PMRT15	74.046	655	155	15	1	653	1	642	0	1019	654	74.159
TRINITY_DN10594_c0_g1_i10	AT4G31120.1	Protein arginine N-methyltransferase 1.5	PMRT15	74.046	655	155	15	1	653	1	642	0	1019	654	74.159
TRINITY_DN10594_c0_g1_i11	AT4G31120.1	Protein arginine N-methyltransferase 1.5	PMRT15	81.25	224	42	0	1	224	419	642	8.3e-139	398	225	80.8889
TRINITY_DN28179_c0_g1_i1	AT4G36920.1	Floral homeotic protein APETALA 2	AP2	72.388	134	22	15	1	119	151	284	5.96e-59	182	120	80.8333
TRINITY_DN4896_c0_g1_i3	AT4G38960.3	B-box zinc finger protein 19	BBX19	60.69	145	14	43	1	102	1	145	8.66e-56	167	112	78.5714
TRINITY_DN15277_c0_g1_i1	AT5G02810.1	Two-component response regulator-like APRR7	APRR7	72.727	110	30	0	1	110	81	190	6.57e-54	173	111	72.0721
TRINITY_DN7295_c0_g1_i5	AT5G06600.1	Ubiquitin carboxyl-terminal hydrolase 12	UBP12	90.301	299	29	0	1	299	96	394	0	585	299	90.301
TRINITY_DN7295_c0_g1_i6	AT5G06600.1	Ubiquitin carboxyl-terminal hydrolase 12	UBP12	90.929	452	40	1	1	451	96	547	0	880	453	90.7285
TRINITY_DN7295_c0_g1_i7	AT5G06600.1	Ubiquitin carboxyl-terminal hydrolase 12	UBP12	95.652	345	14	1	1	344	186	530	0	694	344	95.9302
TRINITY_DN7295_c0_g1_i1	AT5G06600.1	Ubiquitin carboxyl-terminal hydrolase 12	UBP12	90.635	299	28	0	1	299	96	394	0	586	299	90.6355
TRINITY_DN7295_c0_g1_i3	AT5G06600.1	Ubiquitin carboxyl-terminal hydrolase 12	UBP12	90.708	452	41	1	1	451	96	547	0	879	453	90.5077
TRINITY_DN1847_c0_g2_i3	AT5G06600.1	Ubiquitin carboxyl-terminal hydrolase 12	UBP12	69.841	126	34	4	1	122	4	129	1.81e-56	182	122	72.1311
TRINITY_DN1847_c0_g2_i2	AT5G06600.1	Ubiquitin carboxyl-terminal hydrolase 12	UBP12	70.992	131	33	5	1	128	1	129	6.9e-60	192	128	72.6562
TRINITY_DN1847_c0_g2_i6	AT5G06600.1	Ubiquitin carboxyl-terminal hydrolase 12	UBP12	70.455	132	28	11	1	121	4	135	9.78e-57	183	121	76.8595
TRINITY_DN8713_c0_g1_i1	AT5G06600.1	Ubiquitin carboxyl-terminal hydrolase 12	UBP12	92.632	190	14	0	1	190	139	328	3.33e-128	381	190	92.6316
TRINITY_DN4955_c0_g1_i4	AT5G06600.1	Ubiquitin carboxyl-terminal hydrolase 12	UBP12	93.458	214	13	1	1	213	334	547	5.54e-141	416	218	91.7431
TRINITY_DN4955_c0_g1_i2	AT5G06600.1	Ubiquitin carboxyl-terminal hydrolase 12	UBP12	93.925	214	12	1	1	213	334	547	5.43e-142	419	218	92.2018
TRINITY_DN4955_c0_g1_i3	AT5G06600.1	Ubiquitin carboxyl-terminal hydrolase 12	UBP12	95.556	135	6	0	1	135	334	468	7.85e-87	269	154	83.7662
TRINITY_DN1343_c0_g1_i4	AT5G06600.1	Ubiquitin carboxyl-terminal hydrolase 12	UBP12	81.77	1130	191	15	1	1129	1	1116	0	1900	1130	81.7699
TRINITY_DN1343_c0_g1_i5	AT5G06600.1	Ubiquitin carboxyl-terminal hydrolase 12	UBP12	81.975	871	143	14	1	870	1	858	0	1466	870	82.069
TRINITY_DN1343_c0_g1_i6	AT5G06600.1	Ubiquitin carboxyl-terminal hydrolase 12	UBP12	83.097	1130	176	15	1	1129	1	1116	0	1937	1130	83.0973
TRINITY_DN1343_c0_g1_i7	AT5G06600.1	Ubiquitin carboxyl-terminal hydrolase 12	UBP12	83.097	1130	176	15	1	1129	1	1116	0	1937	1130	83.0973
TRINITY_DN1343_c0_g1_i2	AT5G06600.1	Ubiquitin carboxyl-terminal hydrolase 12	UBP12	83.832	167	27	0	1	167	797	963	4.84e-94	289	168	83.3333
TRINITY_DN1343_c0_g1_i8	AT5G06600.1	Ubiquitin carboxyl-terminal hydrolase 12	UBP12	80.062	321	63	1	1	321	797	1116	0	537	322	79.8137
TRINITY_DN1343_c0_g1_i9	AT5G06600.1	Ubiquitin carboxyl-terminal hydrolase 12	UBP12	80.062	321	63	1	1	321	797	1116	0	537	322	79.8137
TRINITY_DN1343_c0_g1_i10	AT5G06600.1	Ubiquitin carboxyl-terminal hydrolase 12	UBP12	83.186	1017	158	13	1	1016	1	1005	0	1748	1016	83.2677
TRINITY_DN1343_c0_g1_i11	AT5G06600.1	Ubiquitin carboxyl-terminal hydrolase 12	UBP12	82.515	1018	164	14	1	1017	1	1005	0	1722	1017	82.5959
TRINITY_DN4678_c0_g1_i4	AT5G06600.1	Ubiquitin carboxyl-terminal hydrolase 12	UBP12	77.62	353	62	17	1	353	1	336	0	582	353	77.6204
TRINITY_DN4678_c0_g1_i5	AT5G06600.1	Ubiquitin carboxyl-terminal hydrolase 12	UBP12	91.209	182	16	0	1	182	155	336	1.23e-120	361	182	91.2088
TRINITY_DN4678_c0_g1_i1	AT5G06600.1	Ubiquitin carboxyl-terminal hydrolase 12	UBP12	84.444	270	42	0	6	275	40	309	3.61e-172	499	275	82.9091
TRINITY_DN4678_c0_g1_i3	AT5G06600.1	Ubiquitin carboxyl-terminal hydrolase 12	UBP12	78.531	354	57	19	1	353	1	336	0	586	353	78.7535
TRINITY_DN35497_c0_g1_i1	AT5G06850.1	FT-interacting protein 1	FTIP1	70.769	195	57	0	1	195	475	669	4.89e-100	301	196	70.4082
TRINITY_DN16274_c0_g1_i1	AT5G06850.1	FT-interacting protein 1	FTIP1	71.569	102	27	2	1	101	132	232	2.52e-47	155	101	72.2772
TRINITY_DN8065_c0_g1_i4	AT5G06850.1	FT-interacting protein 1	FTIP1	76.826	794	180	4	1	790	1	794	0	1336	791	77.1176
TRINITY_DN8065_c0_g1_i1	AT5G06850.1	FT-interacting protein 1	FTIP1	77.078	794	178	4	1	790	1	794	0	1341	791	77.3704
TRINITY_DN8065_c0_g1_i3	AT5G06850.1	FT-interacting protein 1	FTIP1	74.642	489	120	4	1	485	1	489	0	794	485	75.2577
TRINITY_DN28629_c0_g1_i1	AT5G09740.1	Histone acetyltransferase of the MYST family 2	HAM2	88.797	241	27	0	9	249	59	299	9.82e-167	463	263	81.3688
TRINITY_DN28629_c0_g1_i3	AT5G09740.1	Histone acetyltransferase of the MYST family 2	HAM2	89.167	240	26	0	28	267	60	299	5.43e-167	465	281	76.1566
TRINITY_DN19922_c0_g1_i1	AT5G14170.1	SWI/SNF complex component SNF12 homolog	At5g14170	77.005	187	43	0	1	187	339	525	8.58e-107	311	195	73.8462
TRINITY_DN3286_c0_g1_i6	AT5G14170.1	SWI/SNF complex component SNF12 homolog	At5g14170	81.034	116	22	0	1	116	376	491	1.85e-66	204	116	81.0345
TRINITY_DN2492_c0_g1_i6	AT5G27320.1	Gibberellin receptor GID1C	GID1C	79.42	345	64	7	1	344	1	339	0	562	352	77.8409
TRINITY_DN2492_c0_g1_i7	AT5G27320.1	Gibberellin receptor GID1C	GID1C	79.07	344	65	7	1	343	1	338	0	560	343	79.3003
TRINITY_DN2492_c0_g1_i2	AT5G27320.1	Gibberellin receptor GID1C	GID1C	79.42	345	64	7	1	344	1	339	0	562	352	77.8409
TRINITY_DN2492_c0_g1_i3	AT5G27320.1	Gibberellin receptor GID1C	GID1C	79.42	345	64	7	1	344	1	339	0	562	352	77.8409
TRINITY_DN2492_c0_g1_i8	AT5G27320.1	Gibberellin receptor GID1C	GID1C	79.42	345	64	7	1	344	1	339	0	562	352	77.8409
TRINITY_DN34247_c0_g1_i5	AT5G37055.1	SWR1 complex subunit 6	SWC6	69.54	174	47	6	1	171	1	171	7.08e-85	242	172	70.3488
TRINITY_DN34247_c0_g1_i6	AT5G37055.1	SWR1 complex subunit 6	SWC6	69.54	174	47	6	1	171	1	171	7.08e-85	242	172	70.3488
TRINITY_DN34247_c0_g1_i3	AT5G37055.1	SWR1 complex subunit 6	SWC6	69.54	174	47	6	1	171	1	171	7.08e-85	242	172	70.3488
TRINITY_DN2311_c0_g1_i7	AT5G44160.1	Zinc finger protein NUTCRACKER	NUC	80.488	164	31	1	8	171	36	198	9.37e-102	295	171	77.193
TRINITY_DN2311_c0_g1_i2	AT5G44160.1	Zinc finger protein NUTCRACKER	NUC	79.268	164	33	1	8	171	36	198	1.02e-100	292	171	76.0234
TRINITY_DN2311_c0_g1_i3	AT5G44160.1	Zinc finger protein NUTCRACKER	NUC	81.944	144	25	1	9	152	37	179	1.89e-89	263	168	70.2381
TRINITY_DN9476_c0_g1_i2	AT5G44160.1	Zinc finger protein NUTCRACKER	NUC	80.882	136	26	0	14	149	33	168	7.51e-82	243	151	72.8477
TRINITY_DN2581_c0_g1_i8	AT5G44160.1	Zinc finger protein NUTCRACKER	NUC	71.698	106	29	1	1	106	90	194	4.17e-53	167	108	70.3704
TRINITY_DN4269_c0_g1_i4	AT5G44200.1	Nuclear cap-binding protein subunit 2	CBP20	78.333	240	51	1	1	239	1	240	8.28e-130	362	256	73.4375
TRINITY_DN4269_c0_g1_i5	AT5G44200.1	Nuclear cap-binding protein subunit 2	CBP20	76.667	240	47	9	1	231	1	240	2.8e-125	350	248	74.1935
TRINITY_DN4269_c0_g1_i7	AT5G44200.1	Nuclear cap-binding protein subunit 2	CBP20	79.5	200	40	1	1	199	41	240	2.77e-107	304	216	73.6111
TRINITY_DN4269_c0_g1_i1	AT5G44200.1	Nuclear cap-binding protein subunit 2	CBP20	77.917	240	52	1	1	239	1	240	5.99e-128	358	256	73.0469
TRINITY_DN4269_c0_g1_i3	AT5G44200.1	Nuclear cap-binding protein subunit 2	CBP20	77.917	240	52	1	1	239	1	240	5.99e-128	358	256	73.0469
TRINITY_DN4269_c0_g1_i8	AT5G44200.1	Nuclear cap-binding protein subunit 2	CBP20	78.333	240	51	1	1	239	1	240	8.28e-130	362	256	73.4375
TRINITY_DN4269_c0_g1_i10	AT5G44200.1	Nuclear cap-binding protein subunit 2	CBP20	76.667	240	47	9	1	231	1	240	2.8e-125	350	248	74.1935
TRINITY_DN12409_c0_g1_i1	AT5G46210.1	Cullin-4	CUL4	91.346	104	9	0	2	105	689	792	1.92e-63	199	106	89.6226
TRINITY_DN12409_c0_g1_i1	AT5G46210.1	Cullin-4	CUL4	85.87	92	13	0	1	92	556	647	1.77e-54	175	102	77.451
TRINITY_DN12409_c0_g1_i2	AT5G46210.1	Cullin-4	CUL4	85.87	92	13	0	1	92	556	647	1.77e-54	175	102	77.451
TRINITY_DN12409_c0_g1_i8	AT5G46210.1	Cullin-4	CUL4	88.506	261	29	1	1	260	358	618	1.64e-156	449	268	86.194
TRINITY_DN12409_c0_g1_i9	AT5G46210.1	Cullin-4	CUL4	88.506	261	29	1	1	260	358	618	1.64e-156	449	268	86.194
TRINITY_DN12409_c0_g1_i9	AT5G46210.1	Cullin-4	CUL4	91.346	104	9	0	2	105	689	792	1.92e-63	199	106	89.6226
TRINITY_DN12409_c0_g1_i19	AT5G46210.1	Cullin-4	CUL4	86.552	290	38	1	1	289	358	647	1.52e-171	489	299	83.9465
TRINITY_DN12409_c0_g1_i14	AT5G46210.1	Cullin-4	CUL4	88.506	261	29	1	1	260	358	618	1.64e-156	449	268	86.194
TRINITY_DN12409_c0_g1_i15	AT5G46210.1	Cullin-4	CUL4	83.616	177	28	1	1	176	358	534	1.09e-88	270	178	83.1461
TRINITY_DN12409_c0_g1_i15	AT5G46210.1	Cullin-4	CUL4	88.462	130	15	0	1	130	572	701	2.46e-79	243	130	88.4615
TRINITY_DN12409_c0_g1_i13	AT5G46210.1	Cullin-4	CUL4	85.87	92	13	0	1	92	556	647	1.77e-54	175	102	77.451
TRINITY_DN1537_c0_g1_i4	AT5G46210.1	Cullin-4	CUL4	80.178	787	138	18	36	822	24	792	0	1258	823	76.6707
TRINITY_DN1537_c0_g1_i5	AT5G46210.1	Cullin-4	CUL4	75.091	550	119	18	36	585	24	555	0	801	585	70.5983
TRINITY_DN1537_c0_g1_i1	AT5G46210.1	Cullin-4	CUL4	80.641	780	140	11	34	813	24	792	0	1253	814	77.2727
TRINITY_DN1537_c0_g1_i2	AT5G46210.1	Cullin-4	CUL4	80.769	780	139	11	34	813	24	792	0	1255	814	77.3956
TRINITY_DN18716_c0_g1_i1	AT5G46210.1	Cullin-4	CUL4	71.014	138	40	0	2	139	119	256	2.71e-66	209	140	70
TRINITY_DN19143_c0_g2_i1	AT5G48300.1	Glucose-1-phosphate adenylyltransferase small subunit, chloroplastic	APS1	89.27	233	25	0	1	233	141	373	1.01e-159	448	252	82.5397
TRINITY_DN19143_c0_g2_i3	AT5G48300.1	Glucose-1-phosphate adenylyltransferase small subunit, chloroplastic	APS1	89.27	233	25	0	1	233	141	373	1.01e-159	448	252	82.5397
TRINITY_DN2334_c0_g1_i4	AT5G48300.1	Glucose-1-phosphate adenylyltransferase small subunit, chloroplastic	APS1	89.095	431	41	6	6	430	13	443	0	754	432	88.8889
TRINITY_DN2334_c0_g1_i5	AT5G48300.1	Glucose-1-phosphate adenylyltransferase small subunit, chloroplastic	APS1	88.426	432	43	7	5	429	12	443	0	750	431	88.6311
TRINITY_DN2334_c0_g1_i6	AT5G48300.1	Glucose-1-phosphate adenylyltransferase small subunit, chloroplastic	APS1	87.992	508	55	6	6	507	13	520	0	881	508	87.9921
TRINITY_DN2334_c0_g1_i7	AT5G48300.1	Glucose-1-phosphate adenylyltransferase small subunit, chloroplastic	APS1	87.819	509	55	7	5	506	12	520	0	882	507	88.1657
TRINITY_DN2334_c0_g1_i1	AT5G48300.1	Glucose-1-phosphate adenylyltransferase small subunit, chloroplastic	APS1	95.161	248	12	0	1	248	162	409	0	505	248	95.1613
TRINITY_DN2334_c0_g1_i2	AT5G48300.1	Glucose-1-phosphate adenylyltransferase small subunit, chloroplastic	APS1	88.529	401	40	6	6	400	13	413	0	691	407	87.2236
TRINITY_DN2334_c0_g1_i3	AT5G48300.1	Glucose-1-phosphate adenylyltransferase small subunit, chloroplastic	APS1	87.819	509	55	7	5	506	12	520	0	882	507	88.1657
TRINITY_DN2334_c0_g1_i8	AT5G48300.1	Glucose-1-phosphate adenylyltransferase small subunit, chloroplastic	APS1	87.065	402	45	7	5	399	12	413	0	680	406	86.2069
TRINITY_DN2334_c0_g1_i9	AT5G48300.1	Glucose-1-phosphate adenylyltransferase small subunit, chloroplastic	APS1	88.016	509	54	7	5	506	12	520	0	883	507	88.3629
TRINITY_DN2334_c0_g1_i12	AT5G48300.1	Glucose-1-phosphate adenylyltransferase small subunit, chloroplastic	APS1	87.992	508	55	6	6	507	13	520	0	881	508	87.9921
TRINITY_DN2334_c0_g1_i10	AT5G48300.1	Glucose-1-phosphate adenylyltransferase small subunit, chloroplastic	APS1	88.308	402	40	7	5	399	12	413	0	692	406	87.4384
TRINITY_DN2334_c0_g1_i11	AT5G48300.1	Glucose-1-phosphate adenylyltransferase small subunit, chloroplastic	APS1	88.189	508	54	6	6	507	13	520	0	882	508	88.189
TRINITY_DN10527_c0_g1_i6	AT5G51820.1	Phosphoglucomutase, chloroplastic	PGMP	82.304	599	104	2	22	618	25	623	0	1019	619	79.6446
TRINITY_DN10527_c0_g1_i7	AT5G51820.1	Phosphoglucomutase, chloroplastic	PGMP	82.638	599	98	6	22	614	25	623	0	1023	615	80.4878
TRINITY_DN10527_c0_g1_i1	AT5G51820.1	Phosphoglucomutase, chloroplastic	PGMP	82.638	599	98	6	22	614	25	623	0	1023	615	80.4878
TRINITY_DN10527_c0_g1_i2	AT5G51820.1	Phosphoglucomutase, chloroplastic	PGMP	82.471	599	103	2	22	618	25	623	0	1021	619	79.8061
TRINITY_DN10527_c0_g1_i3	AT5G51820.1	Phosphoglucomutase, chloroplastic	PGMP	82.471	599	103	2	22	618	25	623	0	1021	619	79.8061
TRINITY_DN10527_c0_g1_i8	AT5G51820.1	Phosphoglucomutase, chloroplastic	PGMP	82.168	572	96	6	22	587	25	596	0	974	587	80.0681
TRINITY_DN10527_c0_g1_i10	AT5G51820.1	Phosphoglucomutase, chloroplastic	PGMP	81.993	572	101	2	22	591	25	596	0	972	591	79.357
TRINITY_DN10527_c0_g1_i11	AT5G51820.1	Phosphoglucomutase, chloroplastic	PGMP	82.471	599	99	6	22	614	25	623	0	1021	615	80.3252
TRINITY_DN2799_c0_g1_i4	AT5G57360.2	Adagio protein 1	ADO1	81.488	605	96	16	1	598	1	596	0	1005	612	80.5556
TRINITY_DN2799_c0_g1_i6	AT5G57360.2	Adagio protein 1	ADO1	81.653	605	95	16	1	598	1	596	0	1008	612	80.719
TRINITY_DN7875_c0_g1_i4	AT5G58230.1	Histone-binding protein MSI1	MSI1	87.258	361	46	0	1	361	1	361	0	655	361	87.2576
TRINITY_DN7875_c0_g1_i2	AT5G58230.1	Histone-binding protein MSI1	MSI1	86.052	423	58	1	52	473	1	423	0	761	474	76.7932
TRINITY_DN7875_c0_g1_i3	AT5G58230.1	Histone-binding protein MSI1	MSI1	86.761	423	56	0	1	423	1	423	0	771	424	86.5566
TRINITY_DN7875_c0_g2_i1	AT5G58230.1	Histone-binding protein MSI1	MSI1	84.615	325	50	0	1	325	97	421	0	598	330	83.3333
TRINITY_DN22698_c0_g1_i1	AT5G58230.1	Histone-binding protein MSI1	MSI1	82.014	139	25	0	1	139	134	272	6.17e-84	247	141	80.8511
TRINITY_DN9799_c0_g1_i1	AT5G58230.1	Histone-binding protein MSI1	MSI1	85.057	174	26	0	1	174	1	174	2.6e-108	310	174	85.0575
TRINITY_DN9799_c0_g1_i2	AT5G58230.1	Histone-binding protein MSI1	MSI1	84.483	174	27	0	1	174	1	174	3.32e-107	308	174	84.4828
TRINITY_DN1405_c0_g1_i4	AT5G63110.1	Histone deacetylase 6	HDA6	78.091	461	96	5	20	479	6	462	0	753	480	75
TRINITY_DN1405_c0_g1_i5	AT5G63110.1	Histone deacetylase 6	HDA6	83.375	397	66	0	20	416	6	402	0	711	416	79.5673
TRINITY_DN1405_c0_g1_i6	AT5G63110.1	Histone deacetylase 6	HDA6	83.375	397	66	0	8	404	6	402	0	711	404	81.9307
TRINITY_DN1405_c0_g1_i2	AT5G63110.1	Histone deacetylase 6	HDA6	78.091	461	96	5	8	467	6	462	0	752	468	76.9231
TRINITY_DN1405_c0_g1_i3	AT5G63110.1	Histone deacetylase 6	HDA6	78.091	461	96	5	8	467	6	462	0	752	468	76.9231
TRINITY_DN6025_c0_g1_i4	AT5G63960.2	DNA polymerase delta catalytic subunit	POLD1	86.716	542	70	2	1	542	540	1079	0	975	542	86.7159
TRINITY_DN6025_c0_g1_i5	AT5G63960.2	DNA polymerase delta catalytic subunit	POLD1	86.087	575	78	2	1	575	540	1112	0	1033	576	85.9375
TRINITY_DN6025_c0_g1_i1	AT5G63960.2	DNA polymerase delta catalytic subunit	POLD1	79.778	1083	190	29	35	1094	36	1112	0	1798	1095	78.9041
TRINITY_DN6025_c0_g1_i2	AT5G63960.2	DNA polymerase delta catalytic subunit	POLD1	86.261	575	77	2	1	575	540	1112	0	1036	576	86.1111
TRINITY_DN6025_c0_g1_i3	AT5G63960.2	DNA polymerase delta catalytic subunit	POLD1	79.686	1083	191	29	35	1094	36	1112	0	1797	1095	78.8128
TRINITY_DN28629_c0_g1_i4	AT5G64610.1	Histone acetyltransferase of the MYST family 1	HAM1	90.415	386	37	0	28	413	60	445	0	746	414	84.2995
TRINITY_DN28629_c0_g1_i2	AT5G64610.1	Histone acetyltransferase of the MYST family 1	HAM1	90.415	386	37	0	10	395	60	445	0	746	396	88.1313
TRINITY_DN2997_c0_g1_i4	AT5G64960.1	Cyclin-dependent kinase C-2	CDKC-2	74.952	519	112	18	1	508	1	512	0	728	510	76.2745
TRINITY_DN2997_c0_g1_i1	AT5G64960.1	Cyclin-dependent kinase C-2	CDKC-2	70.133	375	95	17	1	365	145	512	1.89e-166	470	367	71.6621
TRINITY_DN2997_c0_g1_i2	AT5G64960.1	Cyclin-dependent kinase C-2	CDKC-2	74.952	519	112	18	1	508	1	512	0	728	510	76.2745
TRINITY_DN7035_c0_g1_i5	AT5G64960.1	Cyclin-dependent kinase C-2	CDKC-2	83.333	294	48	1	1	293	1	294	0	520	302	81.1258
TRINITY_DN7035_c0_g1_i1	AT5G64960.1	Cyclin-dependent kinase C-2	CDKC-2	84.014	294	46	1	1	293	1	294	0	523	302	81.7881
TRINITY_DN7035_c0_g1_i2	AT5G64960.1	Cyclin-dependent kinase C-2	CDKC-2	74.423	520	118	15	1	514	1	511	0	738	518	74.7104
TRINITY_DN7035_c0_g1_i3	AT5G64960.1	Cyclin-dependent kinase C-2	CDKC-2	74.231	520	119	15	1	514	1	511	0	734	518	74.5174

## Sheet: Chionochloa-floral
Transcript ID	subid	Gene name	Gene Id	percent identity	length	mismatch	gaps	qstart	qend	sstart	send	e-value	bitscore	qlen	qcov
TRINITY_DN29667_c0_g1	AT1G01040.1	Endoribonuclease Dicer homolog 1	DCL1	74.915	1770	399	45	106	1842	149	1906	0	2703	1852	94
TRINITY_DN29667_c0_g1	AT1G01040.1	Endoribonuclease Dicer homolog 1	DCL1	77.463	1553	323	27	17	1551	363	1906	0	2480	1561	98
TRINITY_DN36970_c2_g3	AT1G01060.1	Protein LHY	LHY	72.308	65	18	0	40	104	7	71	3.49e-30	106	104	63
TRINITY_DN67841_c0_g1	AT1G04400.2	Cryptochrome-2	CRY2	72.308	130	36	0	1	130	258	387	2.39e-67	208	130	100
TRINITY_DN78384_c0_g5	AT1G04870.2	Protein arginine N-methyltransferase PRMT10	PRMT10	70.683	249	72	1	16	264	24	271	2.37e-134	379	264	94
TRINITY_DN78384_c0_g6	AT1G04870.2	Protein arginine N-methyltransferase PRMT10	PRMT10	78.571	140	29	1	16	155	23	161	1.7e-77	229	155	90
TRINITY_DN36916_c1_g2	AT1G06040.1	B-box zinc finger protein 24	BBX24	71.429	112	29	3	3	114	1	109	3.76e-55	167	115	97
TRINITY_DN36916_c1_g3	AT1G06040.1	B-box zinc finger protein 24	BBX24	75.472	53	13	0	1	53	57	109	7.14e-26	91.3	104	51
TRINITY_DN36916_c1_g3	AT1G06040.1	B-box zinc finger protein 24	BBX24	76.923	91	21	0	1	91	16	106	2.35e-50	155	145	63
TRINITY_DN105577_c0_g1	AT1G08260.1	DNA polymerase epsilon catalytic subunit A	POL2A	78.411	667	143	1	6	671	16	682	0	1132	672	99
TRINITY_DN105577_c0_g1	AT1G08260.1	DNA polymerase epsilon catalytic subunit A	POL2A	79.167	432	76	14	1	418	251	682	0	734	419	99
TRINITY_DN105577_c0_g1	AT1G08260.1	DNA polymerase epsilon catalytic subunit A	POL2A	78.411	667	143	1	6	671	16	682	0	1132	672	99
TRINITY_DN105577_c0_g1	AT1G08260.1	DNA polymerase epsilon catalytic subunit A	POL2A	78.411	667	143	1	6	671	16	682	0	1132	672	99
TRINITY_DN105577_c0_g1	AT1G08260.1	DNA polymerase epsilon catalytic subunit A	POL2A	87.597	129	16	0	42	170	782	910	1.87e-77	245	176	73
TRINITY_DN31477_c1_g5	AT1G10120.1	Transcription factor bHLH74	BHLH74	77.381	84	18	1	1	83	197	280	1.27e-43	140	101	82
TRINITY_DN15000_c0_g1	AT1G12910.1	WD repeat-containing protein LWD1	LWD1	77.536	138	15	16	1	138	225	346	3e-73	217	139	99
TRINITY_DN15000_c0_g1	AT1G12910.1	WD repeat-containing protein LWD1	LWD1	76.866	134	15	16	1	134	229	346	5.82e-71	211	135	99
TRINITY_DN12755_c0_g1	AT1G15750.1	Protein TOPLESS	TPL	88.235	119	14	0	1	119	41	159	1e-71	225	119	100
TRINITY_DN17464_c0_g4	AT1G15750.1	Protein TOPLESS	TPL	75.723	692	158	10	1	690	448	1131	0	1095	691	99
TRINITY_DN17464_c0_g5	AT1G15750.1	Protein TOPLESS	TPL	82.852	554	86	9	1	547	1	552	0	965	547	100
TRINITY_DN19499_c1_g4	AT1G15750.1	Protein TOPLESS	TPL	70	240	70	2	8	245	767	1006	2.91e-118	358	247	96
TRINITY_DN40820_c0_g1	AT1G15750.1	Protein TOPLESS	TPL	94.488	127	7	0	1	127	115	241	1.19e-81	253	128	99
TRINITY_DN40820_c0_g2	AT1G15750.1	Protein TOPLESS	TPL	92.523	107	8	0	1	107	136	242	1.73e-66	210	107	100
TRINITY_DN44622_c0_g1	AT1G15750.1	Protein TOPLESS	TPL	75.824	182	44	0	1	182	784	965	4.62e-97	298	185	98
TRINITY_DN44622_c0_g2	AT1G15750.1	Protein TOPLESS	TPL	76.374	182	43	0	1	182	784	965	2.08e-98	302	185	98
TRINITY_DN75175_c0_g1	AT1G15750.1	Protein TOPLESS	TPL	78.704	108	23	0	2	109	572	679	1.86e-55	179	109	99
TRINITY_DN78114_c0_g1	AT1G15750.1	Protein TOPLESS	TPL	72.269	119	33	0	1	119	558	676	7.96e-60	192	119	100
TRINITY_DN7565_c1_g1	AT1G17760.1	Cleavage stimulation factor subunit 77	CSTF77	70	440	130	2	17	456	2	439	0	679	469	94
TRINITY_DN25288_c0_g1	AT1G18450.1	Actin-related protein 4	ARP4	72.201	259	71	1	1	258	183	441	1.86e-148	417	259	99
TRINITY_DN28608_c1_g5	AT1G19330.3	Histone deacetylase complex subunit	At1g19330	72.321	112	24	7	46	152	27	136	1.25e-50	157	154	69
TRINITY_DN39270_c0_g3	AT1G19330.3	Histone deacetylase complex subunit	At1g19330	78.571	98	21	0	10	107	16	113	3.99e-50	156	165	59
TRINITY_DN35492_c2_g6	AT1G22770.1	Protein GIGANTEA	GI	70.336	327	85	12	1	315	350	676	5.95e-147	437	315	100
TRINITY_DN35492_c2_g7	AT1G22770.1	Protein GIGANTEA	GI	85.774	239	32	2	1	239	164	400	8.12e-132	394	239	100
TRINITY_DN84386_c0_g1	AT1G22770.1	Protein GIGANTEA	GI	73.529	102	27	0	1	102	684	785	9.67e-43	142	102	100
TRINITY_DN37464_c2_g4	AT1G25540.1	Mediator of RNA polymerase II transcription subunit 25	MED25	81.416	113	21	0	1	113	566	678	1.19e-58	189	165	68
TRINITY_DN37464_c2_g4	AT1G25540.1	Mediator of RNA polymerase II transcription subunit 25	MED25	84.956	113	17	0	1	113	566	678	3.03e-61	195	128	88
TRINITY_DN15993_c0_g3	AT1G26830.1	Cullin-3A	CUL3A	73.6	125	33	0	1	125	500	624	5.51e-67	209	125	100
TRINITY_DN15993_c0_g4	AT1G26830.1	Cullin-3A	CUL3A	80.992	121	23	0	1	121	556	676	7.23e-66	206	121	100
TRINITY_DN15993_c0_g7	AT1G26830.1	Cullin-3A	CUL3A	78.531	177	38	0	1	177	500	676	5.22e-102	303	177	100
TRINITY_DN15993_c0_g8	AT1G26830.1	Cullin-3A	CUL3A	78.846	104	22	0	1	104	573	676	1.1e-52	169	104	100
TRINITY_DN23772_c0_g1	AT1G26830.1	Cullin-3A	CUL3A	70.718	181	53	0	8	188	5	185	1.59e-93	282	188	96
TRINITY_DN23772_c0_g2	AT1G26830.1	Cullin-3A	CUL3A	81.113	593	111	1	1	593	141	732	0	1019	594	99
TRINITY_DN23772_c0_g6	AT1G26830.1	Cullin-3A	CUL3A	70.166	181	54	0	8	188	5	185	2.66e-92	279	188	96
TRINITY_DN23772_c0_g7	AT1G26830.1	Cullin-3A	CUL3A	74.038	104	27	0	8	111	5	108	2.16e-51	166	111	94
TRINITY_DN21345_c0_g2	AT1G28520.1	Transcription factor VOZ1	VOZ1	71.649	194	54	1	1	194	202	394	2.18e-100	293	196	99
TRINITY_DN29298_c0_g1	AT1G28520.1	Transcription factor VOZ1	VOZ1	81.818	121	22	0	1	121	274	394	3.25e-72	218	122	99
TRINITY_DN29298_c0_g10	AT1G28520.1	Transcription factor VOZ1	VOZ1	82.645	121	21	0	1	121	274	394	1.39e-72	219	122	99
TRINITY_DN29298_c0_g4	AT1G28520.1	Transcription factor VOZ1	VOZ1	82.645	121	21	0	1	121	274	394	1.39e-72	219	122	99
TRINITY_DN29298_c0_g6	AT1G28520.1	Transcription factor VOZ1	VOZ1	70.796	113	32	1	1	113	204	315	1.41e-50	161	113	100
TRINITY_DN29298_c0_g9	AT1G28520.1	Transcription factor VOZ1	VOZ1	82.645	121	21	0	1	121	274	394	1.39e-72	219	122	99
TRINITY_DN23146_c0_g1	AT1G30970.1	Protein SUPPRESSOR OF FRI 4	SUF4	85.714	84	11	1	37	119	1	84	5.66e-48	152	119	70
TRINITY_DN20849_c0_g1	AT1G50700.1	Calcium-dependent protein kinase 33	CPK33	74.752	202	51	0	1	202	156	357	2.02e-114	330	202	100
TRINITY_DN20849_c0_g2	AT1G50700.1	Calcium-dependent protein kinase 33	CPK33	72.477	109	30	0	1	109	160	268	6.66e-56	175	109	100
TRINITY_DN20849_c0_g3	AT1G50700.1	Calcium-dependent protein kinase 33	CPK33	75.833	120	29	0	1	120	238	357	3.87e-65	200	120	100
TRINITY_DN22168_c3_g1	AT1G50700.1	Calcium-dependent protein kinase 33	CPK33	77.391	460	103	1	60	518	47	506	0	764	518	89
TRINITY_DN22168_c3_g1	AT1G50700.1	Calcium-dependent protein kinase 33	CPK33	77.609	460	102	1	60	518	47	506	0	766	518	89
TRINITY_DN22168_c3_g1	AT1G50700.1	Calcium-dependent protein kinase 33	CPK33	77.931	145	32	0	2	146	73	217	2.41e-86	256	146	99
TRINITY_DN22399_c1_g2	AT1G50700.1	Calcium-dependent protein kinase 33	CPK33	72.222	162	39	6	1	156	203	364	5.58e-81	243	156	100
TRINITY_DN22399_c1_g2	AT1G50700.1	Calcium-dependent protein kinase 33	CPK33	77.011	174	39	1	1	173	191	364	3.91e-97	285	173	100
TRINITY_DN22399_c1_g4	AT1G50700.1	Calcium-dependent protein kinase 33	CPK33	72.222	126	34	1	1	125	303	428	6.34e-61	189	125	100
TRINITY_DN58248_c0_g1	AT1G50700.1	Calcium-dependent protein kinase 33	CPK33	71	100	29	0	1	100	227	326	1.76e-49	159	113	88
TRINITY_DN37475_c2_g2	AT1G53160.2	Squamosa promoter-binding-like protein 4	SPL4	72.619	84	23	0	4	87	54	137	3.26e-42	131	112	75
TRINITY_DN37475_c2_g4	AT1G53160.2	Squamosa promoter-binding-like protein 4	SPL4	73.418	79	21	0	46	124	54	132	2.67e-41	129	125	63
TRINITY_DN33656_c3_g10	AT1G54830.2	Nuclear transcription factor Y subunit C-3	NFYC3	79.412	102	21	0	88	189	52	153	1.39e-59	180	191	53
TRINITY_DN14623_c2_g10	AT1G57820.1	E3 ubiquitin-protein ligase ORTHRUS 2	ORTH2	80.392	102	20	0	1	102	365	466	1.71e-57	181	102	100
TRINITY_DN14623_c2_g5	AT1G57820.1	E3 ubiquitin-protein ligase ORTHRUS 2	ORTH2	81.373	102	19	0	1	102	365	466	2.66e-58	184	102	100
TRINITY_DN32350_c0_g3	AT1G65480.1	Protein FLOWERING LOCUS T	FT	79	100	21	0	1	100	76	175	3.41e-61	179	101	99
TRINITY_DN37301_c2_g1	AT1G65480.1	Protein FLOWERING LOCUS T	FT	70.414	169	50	0	3	171	6	174	4.84e-94	265	175	97
TRINITY_DN37301_c2_g2	AT1G65480.1	Protein FLOWERING LOCUS T	FT	72.642	106	29	0	1	106	69	174	3.19e-59	174	110	96
TRINITY_DN65768_c0_g1	AT1G65480.1	Protein FLOWERING LOCUS T	FT	71.429	175	50	0	1	175	1	175	1.25e-97	275	178	98
TRINITY_DN65768_c0_g1	AT1G65480.1	Protein FLOWERING LOCUS T	FT	71.429	175	50	0	1	175	1	175	1.89e-97	274	178	98
TRINITY_DN65768_c0_g1	AT1G65480.1	Protein FLOWERING LOCUS T	FT	70.857	175	51	0	1	175	1	175	8.67e-97	272	178	98
TRINITY_DN65768_c0_g1	AT1G65480.1	Protein FLOWERING LOCUS T	FT	72	175	49	0	1	175	1	175	3.2e-98	276	178	98
TRINITY_DN1145_c0_g1	AT1G68050.1	Adagio protein 3	ADO3	74.159	565	144	2	9	572	55	618	0	889	575	98
TRINITY_DN1145_c0_g1	AT1G68050.1	Adagio protein 3	ADO3	71.867	391	105	5	9	395	55	444	0	587	396	98
TRINITY_DN1145_c0_g1	AT1G68050.1	Adagio protein 3	ADO3	73.805	565	146	2	9	572	55	618	0	884	575	98
TRINITY_DN6979_c1_g1	AT1G68840.1	AP2/ERF and B3 domain-containing transcription repressor RAV2	RAV2	71.264	87	23	2	32	116	184	270	9.51e-41	132	116	73
TRINITY_DN6979_c1_g1	AT1G68840.1	AP2/ERF and B3 domain-containing transcription repressor RAV2	RAV2	71.264	87	23	2	61	145	184	270	2.56e-39	130	145	59
TRINITY_DN32073_c4_g2	AT1G76710.1	Histone-lysine N-methyltransferase ASHH1	ASHH1	77.67	103	18	5	1	103	139	236	5.98e-54	170	124	83
TRINITY_DN32073_c4_g2	AT1G76710.1	Histone-lysine N-methyltransferase ASHH1	ASHH1	75.188	133	28	5	1	133	139	266	4.11e-70	218	258	52
TRINITY_DN32073_c4_g5	AT1G76710.1	Histone-lysine N-methyltransferase ASHH1	ASHH1	75.652	115	28	0	6	120	15	129	1.18e-65	201	120	96
TRINITY_DN32073_c4_g5	AT1G76710.1	Histone-lysine N-methyltransferase ASHH1	ASHH1	73.333	105	28	0	85	189	25	129	1.61e-56	180	189	56
TRINITY_DN51229_c0_g1	AT1G78580.1	Alpha,alpha-trehalose-phosphate synthase [UDP-forming] 1	TPS1	79.108	852	157	21	2	834	91	940	0	1380	850	98
TRINITY_DN51229_c0_g1	AT1G78580.1	Alpha,alpha-trehalose-phosphate synthase [UDP-forming] 1	TPS1	78.86	842	157	21	5	827	101	940	0	1360	843	98
TRINITY_DN51229_c0_g1	AT1G78580.1	Alpha,alpha-trehalose-phosphate synthase [UDP-forming] 1	TPS1	89.489	352	37	0	2	353	91	442	0	667	367	96
TRINITY_DN51229_c0_g1	AT1G78580.1	Alpha,alpha-trehalose-phosphate synthase [UDP-forming] 1	TPS1	86.034	716	99	1	5	720	101	815	0	1307	746	96
TRINITY_DN51229_c0_g1	AT1G78580.1	Alpha,alpha-trehalose-phosphate synthase [UDP-forming] 1	TPS1	85.95	726	101	1	2	727	91	815	0	1322	753	96
TRINITY_DN11309_c0_g6	AT1G79430.2	Myb family transcription factor APL	APL	73.554	121	14	18	1	119	60	164	4.83e-55	170	119	100
TRINITY_DN11309_c0_g8	AT1G79430.2	Myb family transcription factor APL	APL	75.676	185	29	16	1	183	1	171	4.36e-97	280	185	99
TRINITY_DN11309_c0_g8	AT1G79430.2	Myb family transcription factor APL	APL	73.37	184	27	22	1	182	1	164	8.03e-91	264	182	100
TRINITY_DN28792_c1_g3	AT1G79430.2	Myb family transcription factor APL	APL	75.362	69	17	0	6	74	29	97	2.08e-34	115	107	64
TRINITY_DN108170_c0_g1	AT1G80070.1	Pre-mRNA-processing-splicing factor 8A	PRP8A	95.327	107	5	0	1	107	269	375	2.55e-69	218	107	100
TRINITY_DN23863_c2_g1	AT1G80070.1	Pre-mRNA-processing-splicing factor 8A	PRP8A	93.793	2304	140	3	54	2357	59	2359	0	4534	2358	98
TRINITY_DN23863_c2_g1	AT1G80070.1	Pre-mRNA-processing-splicing factor 8A	PRP8A	89.851	335	31	3	1	335	135	466	0	630	335	100
TRINITY_DN98136_c0_g1	AT1G80070.1	Pre-mRNA-processing-splicing factor 8A	PRP8A	81.513	119	22	0	1	119	2154	2272	3.77e-69	219	120	99
TRINITY_DN33772_c5_g12	AT2G02760.1	Ubiquitin-conjugating enzyme E2 2	UBC2	96.053	152	6	0	4	155	1	152	1.9e-112	310	156	97
TRINITY_DN33772_c5_g12	AT2G02760.1	Ubiquitin-conjugating enzyme E2 2	UBC2	96.053	152	6	0	4	155	1	152	1.9e-112	310	156	97
TRINITY_DN33772_c5_g6	AT2G02760.1	Ubiquitin-conjugating enzyme E2 2	UBC2	94.393	107	6	0	1	107	46	152	4.28e-77	219	108	99
TRINITY_DN33772_c5_g6	AT2G02760.1	Ubiquitin-conjugating enzyme E2 2	UBC2	94.393	107	6	0	1	107	46	152	4.28e-77	219	108	99
TRINITY_DN7173_c1_g1	AT2G02760.1	Ubiquitin-conjugating enzyme E2 2	UBC2	93.421	152	10	0	1	152	1	152	2.62e-109	302	153	99
TRINITY_DN7173_c1_g1	AT2G02760.1	Ubiquitin-conjugating enzyme E2 2	UBC2	92.763	152	11	0	1	152	1	152	9.06e-109	301	153	99
TRINITY_DN36050_c0_g1	AT2G03500.1	Myb family transcription factor EFM	EFM	75	72	15	3	2	73	253	321	1.86e-28	102	138	52
TRINITY_DN100413_c0_g1	AT2G17290.1	Calcium-dependent protein kinase 6	CPK6	73.626	91	24	0	32	122	73	163	3.55e-45	148	122	75
TRINITY_DN11733_c1_g3	AT2G17290.1	Calcium-dependent protein kinase 6	CPK6	70.492	183	54	0	1	183	173	355	1.37e-95	282	184	99
TRINITY_DN11733_c1_g5	AT2G17290.1	Calcium-dependent protein kinase 6	CPK6	70.552	163	48	0	1	163	173	335	5.32e-85	254	163	100
TRINITY_DN11733_c1_g9	AT2G17290.1	Calcium-dependent protein kinase 6	CPK6	71.579	95	26	1	1	95	446	539	2.2e-45	148	105	90
TRINITY_DN14194_c1_g1	AT2G17290.1	Calcium-dependent protein kinase 6	CPK6	77.019	161	37	0	1	161	130	290	7.42e-95	279	161	100
TRINITY_DN14194_c1_g6	AT2G17290.1	Calcium-dependent protein kinase 6	CPK6	72.593	270	74	0	1	270	203	472	5.81e-148	420	270	100
TRINITY_DN14194_c1_g6	AT2G17290.1	Calcium-dependent protein kinase 6	CPK6	71.875	192	54	0	1	192	245	436	5.43e-100	294	195	98
TRINITY_DN14194_c1_g6	AT2G17290.1	Calcium-dependent protein kinase 6	CPK6	77.311	119	27	0	1	119	172	290	1.61e-68	209	119	100
TRINITY_DN14194_c1_g6	AT2G17290.1	Calcium-dependent protein kinase 6	CPK6	77.311	119	27	0	1	119	172	290	7.65e-69	210	119	100
TRINITY_DN17102_c0_g1	AT2G17290.1	Calcium-dependent protein kinase 6	CPK6	74.51	102	26	0	1	102	137	238	4.98e-55	173	102	100
TRINITY_DN20068_c1_g1	AT2G17290.1	Calcium-dependent protein kinase 6	CPK6	85.714	70	10	0	37	106	73	142	6.6e-40	133	106	66
TRINITY_DN20068_c1_g2	AT2G17290.1	Calcium-dependent protein kinase 6	CPK6	81.429	70	13	0	37	106	73	142	4.7e-38	128	106	66
TRINITY_DN27221_c0_g1	AT2G17290.1	Calcium-dependent protein kinase 6	CPK6	84.588	279	43	0	1	279	266	544	3.34e-178	497	284	98
TRINITY_DN27221_c0_g1	AT2G17290.1	Calcium-dependent protein kinase 6	CPK6	84.588	279	43	0	1	279	266	544	5.41e-178	496	284	98
TRINITY_DN27221_c0_g1	AT2G17290.1	Calcium-dependent protein kinase 6	CPK6	85.145	276	41	0	1	276	269	544	2.19e-177	495	281	98
TRINITY_DN27221_c0_g1	AT2G17290.1	Calcium-dependent protein kinase 6	CPK6	85.663	279	40	0	1	279	266	544	5.88e-180	501	284	98
TRINITY_DN27221_c0_g3	AT2G17290.1	Calcium-dependent protein kinase 6	CPK6	72	100	28	0	1	100	139	238	3.92e-50	160	100	100
TRINITY_DN27221_c0_g4	AT2G17290.1	Calcium-dependent protein kinase 6	CPK6	90.11	182	18	0	1	182	131	312	6.26e-123	352	182	100
TRINITY_DN2766_c0_g1	AT2G17290.1	Calcium-dependent protein kinase 6	CPK6	80.992	121	23	0	1	121	276	396	3.24e-72	219	121	100
TRINITY_DN29498_c4_g10	AT2G17290.1	Calcium-dependent protein kinase 6	CPK6	70.652	92	27	0	94	185	73	164	3.28e-42	143	185	50
TRINITY_DN29498_c4_g5	AT2G17290.1	Calcium-dependent protein kinase 6	CPK6	88.119	101	12	0	2	102	110	210	8.03e-62	191	102	99
TRINITY_DN32209_c6_g4	AT2G17290.1	Calcium-dependent protein kinase 6	CPK6	75.138	362	90	0	1	362	181	542	0	584	363	99
TRINITY_DN32209_c6_g4	AT2G17290.1	Calcium-dependent protein kinase 6	CPK6	75.439	114	28	0	1	114	90	203	1.87e-59	185	114	100
TRINITY_DN32209_c6_g4	AT2G17290.1	Calcium-dependent protein kinase 6	CPK6	82.234	197	35	0	1	197	181	377	4.53e-123	354	222	89
TRINITY_DN32209_c6_g4	AT2G17290.1	Calcium-dependent protein kinase 6	CPK6	75.238	105	26	0	1	105	82	186	2.61e-54	171	105	100
TRINITY_DN40832_c0_g1	AT2G17290.1	Calcium-dependent protein kinase 6	CPK6	70.575	435	126	2	50	482	61	495	0	639	482	90
TRINITY_DN5260_c0_g2	AT2G17290.1	Calcium-dependent protein kinase 6	CPK6	70.748	147	43	0	2	148	143	289	3.11e-74	226	148	99
TRINITY_DN56080_c0_g1	AT2G17290.1	Calcium-dependent protein kinase 6	CPK6	85.354	198	29	0	1	198	268	465	2.25e-123	354	198	100
TRINITY_DN56367_c0_g1	AT2G17290.1	Calcium-dependent protein kinase 6	CPK6	92.029	138	11	0	1	138	170	307	3.19e-90	266	138	100
TRINITY_DN56367_c0_g1	AT2G17290.1	Calcium-dependent protein kinase 6	CPK6	92.308	143	11	0	1	143	170	312	1.07e-94	278	143	100
TRINITY_DN79471_c0_g3	AT2G17290.1	Calcium-dependent protein kinase 6	CPK6	83.721	129	21	0	1	129	416	544	1.35e-76	231	134	96
TRINITY_DN28349_c2_g3	AT2G18790.1	Phytochrome B	PHYB	79.452	438	79	11	1	433	283	714	0	712	433	100
TRINITY_DN28349_c2_g6	AT2G18790.1	Phytochrome B	PHYB	71.37	489	139	1	1	489	665	1152	0	751	499	98
TRINITY_DN11860_c1_g1	AT2G19520.1	WD-40 repeat-containing protein MSI4	MSI4	76.923	221	48	3	1	218	286	506	3.21e-129	369	220	99
TRINITY_DN11860_c1_g3	AT2G19520.1	WD-40 repeat-containing protein MSI4	MSI4	78.417	278	49	11	1	273	51	322	2.53e-165	462	273	100
TRINITY_DN18549_c2_g1	AT2G21660.1	Glycine-rich RNA-binding protein 7	RBG7	78.889	90	19	0	3	92	5	94	2.36e-44	137	122	74
TRINITY_DN35157_c5_g4	AT2G21660.1	Glycine-rich RNA-binding protein 7	RBG7	79.012	81	17	0	3	83	5	85	2.85e-45	141	159	51
TRINITY_DN35157_c5_g4	AT2G21660.1	Glycine-rich RNA-binding protein 7	RBG7	78.824	85	18	0	1	85	1	85	1.3e-47	145	112	76
TRINITY_DN35157_c5_g4	AT2G21660.1	Glycine-rich RNA-binding protein 7	RBG7	79.012	81	17	0	3	83	5	85	9.53e-46	140	120	68
TRINITY_DN35157_c5_g5	AT2G21660.1	Glycine-rich RNA-binding protein 7	RBG7	79.012	81	17	0	3	83	5	85	1.91e-45	140	125	65
TRINITY_DN16540_c0_g5	AT2G22370.1	Mediator of RNA polymerase II transcription subunit 18	MED18	70.857	175	51	0	1	175	45	219	8.91e-91	259	176	99
TRINITY_DN40019_c0_g1	AT2G22540.1	MADS-box protein SVP	SVP	70.455	88	26	0	11	98	1	88	4.74e-42	132	101	87
TRINITY_DN30193_c0_g8	AT2G25930.1	Protein EARLY FLOWERING 3	ELF3	71.698	53	11	4	1	53	1	49	1.9e-20	79	104	51
TRINITY_DN65035_c0_g1	AT2G27550.1	Protein CENTRORADIALIS-like	CEN	73.143	175	45	2	1	173	1	175	5.14e-95	268	174	99
TRINITY_DN91976_c0_g2	AT2G27550.1	Protein CENTRORADIALIS-like	CEN	73.143	175	45	2	1	173	1	175	4.77e-97	273	174	99
TRINITY_DN91976_c0_g2	AT2G27550.1	Protein CENTRORADIALIS-like	CEN	78.302	106	22	1	1	105	70	175	1.25e-63	185	106	99
TRINITY_DN91976_c0_g2	AT2G27550.1	Protein CENTRORADIALIS-like	CEN	71.56	109	30	1	1	108	1	109	7.28e-55	164	123	88
TRINITY_DN91976_c0_g2	AT2G27550.1	Protein CENTRORADIALIS-like	CEN	74.286	175	43	2	1	173	1	175	6.85e-98	275	174	99
TRINITY_DN36816_c2_g3	AT2G28550.3	Ethylene-responsive transcription factor RAP2-7	RAP2-7	81.188	101	17	2	1	101	228	326	1.68e-54	170	103	98
TRINITY_DN36816_c2_g8	AT2G28550.3	Ethylene-responsive transcription factor RAP2-7	RAP2-7	91.429	105	8	1	1	105	183	286	1.69e-56	176	105	100
TRINITY_DN31613_c1_g2	AT2G32950.1	E3 ubiquitin-protein ligase COP1	COP1	71.3	669	178	14	79	736	9	674	0	997	738	89
TRINITY_DN31613_c1_g3	AT2G32950.1	E3 ubiquitin-protein ligase COP1	COP1	87.5	136	17	0	1	136	475	610	9.48e-86	258	136	100
TRINITY_DN43493_c0_g1	AT2G34140.1	Cyclic dof factor 4	CDF4	77.778	63	14	0	12	74	58	120	3.61e-35	114	124	51
TRINITY_DN43493_c0_g1	AT2G34140.1	Cyclic dof factor 4	CDF4	77.778	63	14	0	12	74	58	120	3.61e-35	114	124	51
TRINITY_DN43493_c0_g1	AT2G34140.1	Cyclic dof factor 4	CDF4	77.778	63	14	0	12	74	58	120	2.13e-35	114	118	53
TRINITY_DN79373_c0_g1	AT2G37630.1	Transcription factor AS1	AS1	77.083	144	30	3	1	144	1	141	1.8e-74	221	148	97
TRINITY_DN20982_c0_g1	AT2G38810.1	Probable histone H2A variant 2	At2g38810	81.818	77	13	1	29	105	1	76	2.76e-33	107	105	73
TRINITY_DN21723_c1_g1	AT2G38810.1	Probable histone H2A variant 2	At2g38810	87.879	99	11	1	4	102	20	117	3.82e-59	172	102	97
TRINITY_DN28793_c1_g1	AT2G38880.8	Nuclear transcription factor Y subunit B-1	NFYB1	76.786	112	17	9	3	114	1	103	1.81e-60	177	115	97
TRINITY_DN30272_c3_g11	AT2G38880.8	Nuclear transcription factor Y subunit B-1	NFYB1	79.208	101	14	7	1	101	6	99	1.04e-55	165	101	100
TRINITY_DN30272_c3_g12	AT2G38880.8	Nuclear transcription factor Y subunit B-1	NFYB1	78.218	101	15	7	1	101	6	99	6.75e-55	162	101	100
TRINITY_DN30272_c3_g3	AT2G38880.8	Nuclear transcription factor Y subunit B-1	NFYB1	78.218	101	15	7	1	101	6	99	4.6e-55	163	101	100
TRINITY_DN30272_c3_g5	AT2G38880.8	Nuclear transcription factor Y subunit B-1	NFYB1	82.828	99	15	2	9	105	1	99	7.25e-57	168	105	92
TRINITY_DN30272_c3_g7	AT2G38880.8	Nuclear transcription factor Y subunit B-1	NFYB1	78.302	106	16	7	69	174	1	99	1.44e-57	172	174	61
TRINITY_DN25458_c0_g4	AT2G42280.1	Transcription factor bHLH130	BHLH130	71.429	70	19	1	39	108	256	324	3.22e-30	105	108	65
TRINITY_DN32706_c3_g3	AT2G42280.1	Transcription factor bHLH130	BHLH130	74.528	106	24	3	5	107	246	351	4.35e-57	175	117	88
TRINITY_DN15170_c2_g1	AT2G44680.1	Putative casein kinase II subunit beta-4	CKB4	71.728	191	51	3	99	288	26	214	8.56e-102	294	288	66
TRINITY_DN15170_c2_g1	AT2G44680.1	Putative casein kinase II subunit beta-4	CKB4	71.728	191	51	3	102	291	26	214	3.24e-101	292	291	65
TRINITY_DN15170_c2_g2	AT2G44680.1	Putative casein kinase II subunit beta-4	CKB4	79.439	107	22	0	1	107	176	282	7.14e-68	200	109	98
TRINITY_DN27564_c1_g6	AT2G44680.1	Putative casein kinase II subunit beta-4	CKB4	88.71	124	14	0	1	124	115	238	7.1e-83	239	124	100
TRINITY_DN31295_c0_g4	AT2G44680.1	Putative casein kinase II subunit beta-4	CKB4	76.515	132	31	0	1	132	150	281	1.89e-79	230	134	99
TRINITY_DN33850_c0_g1	AT2G45430.1	AT-hook motif nuclear-localized protein 22	AHL22	70.588	170	47	3	12	178	88	257	3.42e-62	192	250	67
TRINITY_DN92817_c0_g1	AT2G45430.1	AT-hook motif nuclear-localized protein 22	AHL22	77.049	122	24	4	1	118	113	234	6.71e-44	140	118	100
TRINITY_DN95243_c0_g2	AT2G45430.1	AT-hook motif nuclear-localized protein 22	AHL22	71.795	78	22	0	12	89	170	247	6.37e-19	75.1	136	57
TRINITY_DN35482_c1_g3	AT2G45660.1	MADS-box protein SOC1	SOC1	72.093	86	23	1	6	91	1	85	1.07e-41	131	101	85
TRINITY_DN35482_c2_g4	AT2G45660.1	MADS-box protein SOC1	SOC1	73.256	86	22	1	9	94	1	85	5.37e-43	134	104	83
TRINITY_DN45999_c0_g1	AT2G46020.2	ATP-dependent helicase BRM	BRM	88.8	125	14	0	1	125	1381	1505	9.32e-74	232	125	100
TRINITY_DN45999_c0_g2	AT2G46020.2	ATP-dependent helicase BRM	BRM	88.8	125	14	0	1	125	1381	1505	9.32e-74	232	125	100
TRINITY_DN34103_c2_g1	AT2G46340.1	Protein SUPPRESSOR OF PHYA-105 1	SPA1	73.109	119	32	0	1	119	908	1026	3.23e-59	190	119	100
TRINITY_DN34103_c2_g3	AT2G46340.1	Protein SUPPRESSOR OF PHYA-105 1	SPA1	71.038	183	53	0	2	184	844	1026	4.12e-94	289	184	99
TRINITY_DN34103_c2_g4	AT2G46340.1	Protein SUPPRESSOR OF PHYA-105 1	SPA1	71.154	104	30	0	2	105	844	947	4.49e-52	169	105	99
TRINITY_DN34103_c2_g5	AT2G46340.1	Protein SUPPRESSOR OF PHYA-105 1	SPA1	70.968	186	54	0	2	187	844	1029	1.53e-95	293	188	99
TRINITY_DN14134_c0_g2	AT3G01090.2	SNF1-related protein kinase catalytic subunit alpha KIN10	KIN10	72.876	306	77	6	1	301	222	526	2.21e-165	465	301	100
TRINITY_DN28130_c2_g3	AT3G01090.2	SNF1-related protein kinase catalytic subunit alpha KIN10	KIN10	81.073	354	62	5	49	397	23	376	0	604	412	85
TRINITY_DN28130_c2_g3	AT3G01090.2	SNF1-related protein kinase catalytic subunit alpha KIN10	KIN10	86.408	309	42	0	78	386	39	347	0	565	386	80
TRINITY_DN28130_c2_g3	AT3G01090.2	SNF1-related protein kinase catalytic subunit alpha KIN10	KIN10	85.232	237	31	4	1	234	24	259	1.43e-146	414	234	100
TRINITY_DN31577_c1_g1	AT3G01090.2	SNF1-related protein kinase catalytic subunit alpha KIN10	KIN10	77.592	299	65	2	1	299	128	424	4.67e-175	489	299	100
TRINITY_DN31577_c1_g1	AT3G01090.2	SNF1-related protein kinase catalytic subunit alpha KIN10	KIN10	81.529	157	29	0	1	157	200	356	1.82e-94	278	157	100
TRINITY_DN33212_c0_g2	AT3G10390.1	Protein FLOWERING LOCUS D	FLD	78.185	573	121	4	2	574	206	774	0	930	597	96
TRINITY_DN33212_c0_g2	AT3G10390.1	Protein FLOWERING LOCUS D	FLD	79.274	468	96	1	1	468	199	665	0	781	472	99
TRINITY_DN33212_c0_g2	AT3G10390.1	Protein FLOWERING LOCUS D	FLD	78.185	573	120	5	2	573	206	774	0	928	596	96
TRINITY_DN33212_c0_g2	AT3G10390.1	Protein FLOWERING LOCUS D	FLD	75.733	614	143	6	1	613	166	774	0	966	636	96
TRINITY_DN33212_c0_g2	AT3G10390.1	Protein FLOWERING LOCUS D	FLD	76.059	614	142	5	1	614	166	774	0	973	637	96
TRINITY_DN33212_c0_g2	AT3G10390.1	Protein FLOWERING LOCUS D	FLD	78.01	573	122	4	2	574	206	774	0	929	597	96
TRINITY_DN33212_c0_g2	AT3G10390.1	Protein FLOWERING LOCUS D	FLD	76.059	614	142	5	1	614	166	774	0	973	637	96
TRINITY_DN33212_c0_g2	AT3G10390.1	Protein FLOWERING LOCUS D	FLD	75.45	611	140	10	1	603	166	774	0	959	626	96
TRINITY_DN33212_c0_g2	AT3G10390.1	Protein FLOWERING LOCUS D	FLD	78.864	440	92	1	1	440	227	665	0	733	444	99
TRINITY_DN17604_c0_g1	AT3G11910.1	Ubiquitin carboxyl-terminal hydrolase 13	UBP13	77.226	483	109	1	1	483	523	1004	0	761	483	100
TRINITY_DN17604_c1_g5	AT3G11910.1	Ubiquitin carboxyl-terminal hydrolase 13	UBP13	74.757	103	26	0	1	103	976	1078	1.45e-50	164	103	100
TRINITY_DN17604_c1_g6	AT3G11910.1	Ubiquitin carboxyl-terminal hydrolase 13	UBP13	78.832	137	29	0	1	137	979	1115	1.53e-74	234	138	99
TRINITY_DN32858_c4_g2	AT3G11910.1	Ubiquitin carboxyl-terminal hydrolase 13	UBP13	74.689	644	161	2	1	643	473	1115	0	995	644	99
TRINITY_DN32858_c4_g2	AT3G11910.1	Ubiquitin carboxyl-terminal hydrolase 13	UBP13	74.689	644	161	2	1	643	473	1115	0	996	644	99
TRINITY_DN32858_c4_g2	AT3G11910.1	Ubiquitin carboxyl-terminal hydrolase 13	UBP13	74.845	644	160	2	1	643	473	1115	0	996	644	99
TRINITY_DN32858_c4_g2	AT3G11910.1	Ubiquitin carboxyl-terminal hydrolase 13	UBP13	74.379	644	163	2	1	643	473	1115	0	993	644	99
TRINITY_DN9831_c0_g1	AT3G11910.1	Ubiquitin carboxyl-terminal hydrolase 13	UBP13	78.618	304	64	1	1	304	734	1036	7.41e-171	498	304	100
TRINITY_DN9831_c0_g1	AT3G11910.1	Ubiquitin carboxyl-terminal hydrolase 13	UBP13	72.581	124	33	1	1	124	734	856	7.82e-59	189	124	100
TRINITY_DN37201_c5_g3	AT3G20810.2	Lysine-specific demethylase JMJ30	JMJ30	80.172	116	23	0	1	116	305	420	7.44e-70	210	127	91
TRINITY_DN37201_c5_g3	AT3G20810.2	Lysine-specific demethylase JMJ30	JMJ30	80.172	116	23	0	1	116	305	420	7.44e-70	210	127	91
TRINITY_DN17172_c1_g1	AT3G26744.1	Transcription factor ICE1	SCRM	75.152	165	40	1	1	165	331	494	9.67e-87	257	166	99
TRINITY_DN17172_c2_g4	AT3G26744.1	Transcription factor ICE1	SCRM	86.792	53	7	0	51	103	304	356	3.08e-26	95.1	103	51
TRINITY_DN17172_c3_g2	AT3G26744.1	Transcription factor ICE1	SCRM	77.193	171	38	1	1	171	320	489	1.97e-93	275	177	97
TRINITY_DN17172_c3_g2	AT3G26744.1	Transcription factor ICE1	SCRM	77.778	171	37	1	1	171	320	489	2.55e-94	277	177	97
TRINITY_DN17172_c3_g2	AT3G26744.1	Transcription factor ICE1	SCRM	77.193	171	38	1	1	171	320	489	1.49e-93	275	177	97
TRINITY_DN3188_c0_g1	AT3G28730.1	FACT complex subunit SSRP1	SSRP1	72.662	139	38	0	1	139	128	266	4.74e-69	214	139	100
TRINITY_DN11037_c0_g2	AT3G28910.1	Transcription factor MYB30	MYB30	88.608	79	9	0	1	79	40	118	5.8e-50	156	121	65
TRINITY_DN13405_c1_g3	AT3G28910.1	Transcription factor MYB30	MYB30	80.22	91	18	0	36	126	1	91	2.79e-56	172	126	72
TRINITY_DN13405_c1_g3	AT3G28910.1	Transcription factor MYB30	MYB30	85.227	88	13	0	36	123	1	88	1.13e-55	171	124	71
TRINITY_DN14430_c0_g1	AT3G28910.1	Transcription factor MYB30	MYB30	70.238	168	38	12	1	156	5	172	9.73e-85	246	165	95
TRINITY_DN14430_c0_g1	AT3G28910.1	Transcription factor MYB30	MYB30	71.154	156	33	12	1	144	17	172	8.3e-80	234	153	94
TRINITY_DN14430_c0_g5	AT3G28910.1	Transcription factor MYB30	MYB30	85.227	88	13	0	23	110	1	88	1e-55	170	111	79
TRINITY_DN14430_c0_g5	AT3G28910.1	Transcription factor MYB30	MYB30	85.714	119	17	0	23	141	1	119	8.42e-78	228	143	83
TRINITY_DN14430_c0_g6	AT3G28910.1	Transcription factor MYB30	MYB30	83.951	81	13	0	23	103	1	81	1.57e-51	159	103	79
TRINITY_DN23569_c1_g1	AT3G28910.1	Transcription factor MYB30	MYB30	85.227	88	13	0	44	131	1	88	6.45e-56	172	150	59
TRINITY_DN23569_c1_g1	AT3G28910.1	Transcription factor MYB30	MYB30	86.364	88	12	0	1	88	1	88	7e-57	173	107	82
TRINITY_DN31335_c2_g2	AT3G28910.1	Transcription factor MYB30	MYB30	70.732	82	24	0	1	82	35	116	8.26e-41	132	113	73
TRINITY_DN33873_c0_g1	AT3G28910.1	Transcription factor MYB30	MYB30	86.957	69	9	0	1	69	51	119	2.13e-42	137	139	50
TRINITY_DN108365_c0_g1	AT3G43190.1	Sucrose synthase 4	SUS4	77.841	176	39	0	1	176	632	807	3.98e-100	301	183	96
TRINITY_DN21314_c0_g1	AT3G43190.1	Sucrose synthase 4	SUS4	73.212	657	175	1	4	660	2	657	0	1008	660	99
TRINITY_DN21314_c0_g1	AT3G43190.1	Sucrose synthase 4	SUS4	70.197	406	120	1	4	409	2	406	0	592	409	99
TRINITY_DN21314_c1_g1	AT3G43190.1	Sucrose synthase 4	SUS4	83.051	118	20	0	1	118	437	554	6.18e-69	215	118	100
TRINITY_DN21314_c1_g2	AT3G43190.1	Sucrose synthase 4	SUS4	78.704	108	23	0	1	108	597	704	5.21e-56	179	108	100
TRINITY_DN21314_c1_g2	AT3G43190.1	Sucrose synthase 4	SUS4	80.645	124	24	0	1	124	652	775	1.32e-71	223	124	100
TRINITY_DN21314_c1_g2	AT3G43190.1	Sucrose synthase 4	SUS4	77.628	371	83	0	1	371	437	807	0	619	378	98
TRINITY_DN21314_c1_g4	AT3G43190.1	Sucrose synthase 4	SUS4	87	100	13	0	1	100	437	536	5e-63	198	100	100
TRINITY_DN21314_c1_g5	AT3G43190.1	Sucrose synthase 4	SUS4	72.727	495	134	1	4	498	2	495	0	757	498	99
TRINITY_DN21314_c1_g5	AT3G43190.1	Sucrose synthase 4	SUS4	72.727	495	134	1	4	498	2	495	0	757	498	99
TRINITY_DN21314_c1_g6	AT3G43190.1	Sucrose synthase 4	SUS4	83.051	118	20	0	1	118	437	554	6.18e-69	215	118	100
TRINITY_DN21314_c1_g7	AT3G43190.1	Sucrose synthase 4	SUS4	83.051	118	20	0	1	118	437	554	6.18e-69	215	118	100
TRINITY_DN21314_c1_g9	AT3G43190.1	Sucrose synthase 4	SUS4	87	100	13	0	1	100	437	536	5e-63	198	100	100
TRINITY_DN23071_c0_g1	AT3G43190.1	Sucrose synthase 4	SUS4	76.471	221	52	0	1	221	269	489	1.47e-128	377	239	92
TRINITY_DN23071_c0_g1	AT3G43190.1	Sucrose synthase 4	SUS4	73.42	538	142	1	1	538	269	805	0	853	544	99
TRINITY_DN23071_c0_g2	AT3G43190.1	Sucrose synthase 4	SUS4	75	104	26	0	1	104	654	757	8.19e-51	165	109	95
TRINITY_DN23071_c0_g2	AT3G43190.1	Sucrose synthase 4	SUS4	70	110	31	2	1	108	654	763	5.35e-50	163	109	99
TRINITY_DN23071_c0_g3	AT3G43190.1	Sucrose synthase 4	SUS4	71.154	104	29	1	1	104	592	694	3.25e-45	149	105	99
TRINITY_DN64950_c2_g5	AT3G43190.1	Sucrose synthase 4	SUS4	78.448	696	150	0	1	696	110	805	0	1169	705	99
TRINITY_DN75732_c0_g1	AT3G43190.1	Sucrose synthase 4	SUS4	78.824	170	36	0	1	170	636	805	4.56e-99	298	179	95
TRINITY_DN114971_c0_g2	AT3G44110.1	Chaperone protein dnaJ 3	ATJ3	80.625	160	30	1	1	159	1	160	4.72e-69	209	159	100
TRINITY_DN115536_c0_g1	AT3G44110.1	Chaperone protein dnaJ 3	ATJ3	79.918	244	45	4	2	242	178	420	6.49e-140	394	243	99
TRINITY_DN37814_c0_g2	AT3G44110.1	Chaperone protein dnaJ 3	ATJ3	72.727	198	51	3	1	198	205	399	2.02e-103	300	210	94
TRINITY_DN41310_c0_g1	AT3G44110.1	Chaperone protein dnaJ 3	ATJ3	75.806	124	25	5	1	123	1	120	4.02e-40	132	123	100
TRINITY_DN41310_c0_g1	AT3G44110.1	Chaperone protein dnaJ 3	ATJ3	76.19	105	21	4	1	105	20	120	1.64e-30	106	105	100
TRINITY_DN4511_c1_g5	AT3G44110.1	Chaperone protein dnaJ 3	ATJ3	74.194	310	79	1	1	309	1	310	2.67e-152	428	309	100
TRINITY_DN51507_c0_g1	AT3G44110.1	Chaperone protein dnaJ 3	ATJ3	77.064	109	20	5	1	106	314	420	4.99e-50	158	107	99
TRINITY_DN51507_c0_g2	AT3G44110.1	Chaperone protein dnaJ 3	ATJ3	77.064	109	20	5	1	106	314	420	4.99e-50	158	107	99
TRINITY_DN51508_c0_g1	AT3G44110.1	Chaperone protein dnaJ 3	ATJ3	83.7	227	37	0	1	227	119	345	5.95e-142	398	227	100
TRINITY_DN51526_c3_g1	AT3G44110.1	Chaperone protein dnaJ 3	ATJ3	81.818	396	66	6	2	394	28	420	0	591	395	99
TRINITY_DN51526_c3_g1	AT3G44110.1	Chaperone protein dnaJ 3	ATJ3	81.818	396	66	6	2	394	28	420	0	590	395	99
TRINITY_DN57014_c0_g1	AT3G44110.1	Chaperone protein dnaJ 3	ATJ3	91.25	80	6	1	27	105	1	80	1.64e-39	130	105	75
TRINITY_DN57014_c0_g1	AT3G44110.1	Chaperone protein dnaJ 3	ATJ3	85.484	124	16	2	27	149	1	123	1.01e-47	154	149	83
TRINITY_DN64068_c0_g1	AT3G44110.1	Chaperone protein dnaJ 3	ATJ3	76.415	106	25	0	1	106	220	325	2.32e-57	177	108	98
TRINITY_DN64068_c0_g2	AT3G44110.1	Chaperone protein dnaJ 3	ATJ3	73.427	143	36	2	1	143	220	360	3.48e-75	224	143	100
TRINITY_DN64873_c1_g1	AT3G44110.1	Chaperone protein dnaJ 3	ATJ3	82.27	423	68	7	5	423	1	420	0	630	424	99
TRINITY_DN64873_c1_g1	AT3G44110.1	Chaperone protein dnaJ 3	ATJ3	82.27	423	68	7	50	468	1	420	0	630	469	89
TRINITY_DN64873_c1_g1	AT3G44110.1	Chaperone protein dnaJ 3	ATJ3	82.464	422	68	6	5	422	1	420	0	635	423	99
TRINITY_DN18164_c0_g2	AT3G44680.1	Histone deacetylase 9	HDA9	82.731	249	43	0	52	300	1	249	1.08e-162	454	301	83
TRINITY_DN18164_c0_g3	AT3G44680.1	Histone deacetylase 9	HDA9	79.167	216	45	0	1	216	209	424	1.44e-131	372	223	97
TRINITY_DN29144_c0_g7	AT3G46510.1	U-box domain-containing protein 13	PUB13	78.912	147	31	0	3	149	365	511	3.55e-77	236	149	99
TRINITY_DN17279_c2_g11	AT3G46640.3	Transcription factor LUX	LUX	70	60	18	0	3	62	143	202	2.41e-27	96.7	100	60
TRINITY_DN17279_c2_g14	AT3G46640.3	Transcription factor LUX	LUX	70	60	18	0	3	62	143	202	2.91e-27	96.3	100	60
TRINITY_DN30583_c1_g1	AT3G46640.3	Transcription factor LUX	LUX	80.263	76	14	1	1	76	156	230	5.44e-39	127	118	64
TRINITY_DN34779_c1_g2	AT3G46640.3	Transcription factor LUX	LUX	75.862	58	14	0	1	58	147	204	9.19e-29	100	106	55
TRINITY_DN34779_c1_g2	AT3G46640.3	Transcription factor LUX	LUX	75.862	58	14	0	1	58	147	204	9.19e-29	100	106	55
TRINITY_DN81889_c0_g1	AT3G46640.3	Transcription factor LUX	LUX	73.469	98	26	0	15	112	123	220	1.52e-47	149	112	88
TRINITY_DN33717_c0_g6	AT3G48430.1	Lysine-specific demethylase REF6	REF6	74.286	140	36	0	1	140	233	372	1.52e-76	241	141	99
TRINITY_DN33717_c0_g7	AT3G48430.1	Lysine-specific demethylase REF6	REF6	73.571	140	37	0	1	140	233	372	6.83e-79	247	141	99
TRINITY_DN33717_c0_g8	AT3G48430.1	Lysine-specific demethylase REF6	REF6	74.286	140	36	0	1	140	233	372	1.52e-76	241	141	99
TRINITY_DN51579_c0_g1	AT3G48430.1	Lysine-specific demethylase REF6	REF6	80.405	148	29	0	21	168	205	352	6.7e-87	271	168	88
TRINITY_DN51579_c0_g1	AT3G48430.1	Lysine-specific demethylase REF6	REF6	79.508	122	25	0	21	142	205	326	9.5e-71	224	142	86
TRINITY_DN51579_c0_g1	AT3G48430.1	Lysine-specific demethylase REF6	REF6	78.448	116	25	0	21	136	205	320	5.99e-67	214	150	77
TRINITY_DN20982_c1_g1	AT3G54560.1	Histone H2A variant 1	H2AV	83.942	137	21	1	1	137	1	136	1.14e-78	223	138	99
TRINITY_DN20982_c1_g1	AT3G54560.1	Histone H2A variant 1	H2AV	83.942	137	21	1	1	137	1	136	1.14e-78	223	138	99
TRINITY_DN76150_c0_g1	AT3G54560.1	Histone H2A variant 1	H2AV	81.343	134	22	3	51	181	1	134	3.51e-72	209	183	72
TRINITY_DN33164_c0_g1	AT3G59060.2	Transcription factor PIF5	PIF5	74.713	87	18	4	36	118	246	332	2.4e-34	118	126	66
TRINITY_DN31295_c0_g4	AT3G60250.1	Casein kinase II subunit beta-3	CKB3	75.94	133	32	0	1	133	144	276	8.54e-79	229	134	99
TRINITY_DN32104_c2_g11	AT4G04920.1	Mediator of RNA polymerase II transcription subunit 16	MED16	71.523	151	41	2	1	151	1094	1242	2.42e-69	221	152	99
TRINITY_DN32104_c2_g3	AT4G04920.1	Mediator of RNA polymerase II transcription subunit 16	MED16	73.837	516	129	6	173	683	83	597	0	761	683	75
TRINITY_DN32104_c2_g9	AT4G04920.1	Mediator of RNA polymerase II transcription subunit 16	MED16	70.861	151	42	2	1	151	1094	1242	5.12e-68	217	152	99
TRINITY_DN33115_c1_g1	AT4G08920.1	Cryptochrome-1	CRY1	79.904	209	42	0	4	212	184	392	1.47e-119	349	212	99
TRINITY_DN33115_c3_g6	AT4G08920.1	Cryptochrome-1	CRY1	71.956	271	74	2	1	270	56	325	6.82e-146	419	270	100
TRINITY_DN36640_c2_g3	AT4G08920.1	Cryptochrome-1	CRY1	72.327	159	44	0	1	159	120	278	1.46e-84	256	159	100
TRINITY_DN36640_c2_g3	AT4G08920.1	Cryptochrome-1	CRY1	75.896	502	116	5	1	499	24	523	0	784	499	100
TRINITY_DN28165_c0_g1	AT4G10710.1	FACT complex subunit SPT16	SPT16	83.333	108	18	0	1	108	710	817	5.53e-62	197	109	99
TRINITY_DN28165_c2_g2	AT4G10710.1	FACT complex subunit SPT16	SPT16	71.93	114	27	5	1	109	958	1071	4.34e-26	95.5	109	100
TRINITY_DN28165_c2_g4	AT4G10710.1	FACT complex subunit SPT16	SPT16	71.759	779	213	7	1	774	167	943	0	1164	774	100
TRINITY_DN28165_c2_g5	AT4G10710.1	FACT complex subunit SPT16	SPT16	77.778	117	26	0	1	117	899	1015	4.57e-40	135	118	99
TRINITY_DN30272_c2_g1	AT4G14540.1	Nuclear transcription factor Y subunit B-3	NFYB3	85.185	108	16	0	1	108	1	108	1.03e-66	193	108	100
TRINITY_DN30272_c2_g1	AT4G14540.1	Nuclear transcription factor Y subunit B-3	NFYB3	83.193	119	20	0	1	119	1	119	3.09e-73	210	126	94
TRINITY_DN30272_c3_g2	AT4G14540.1	Nuclear transcription factor Y subunit B-3	NFYB3	86.111	72	9	1	1	71	53	124	1.25e-42	132	117	61
TRINITY_DN30272_c3_g6	AT4G14540.1	Nuclear transcription factor Y subunit B-3	NFYB3	84.722	72	10	1	1	71	53	124	2.39e-42	131	114	62
TRINITY_DN30272_c3_g8	AT4G14540.1	Nuclear transcription factor Y subunit B-3	NFYB3	86.111	72	9	1	1	71	53	124	1.15e-42	132	117	61
TRINITY_DN6232_c0_g1	AT4G14540.1	Nuclear transcription factor Y subunit B-3	NFYB3	77.647	85	17	2	1	85	38	120	6.67e-47	142	109	78
TRINITY_DN6232_c2_g1	AT4G14540.1	Nuclear transcription factor Y subunit B-3	NFYB3	79.121	91	17	2	1	91	32	120	5.15e-51	154	136	67
TRINITY_DN22942_c2_g4	AT4G22140.1	Chromatin remodeling protein EBS	EBS	72.596	208	57	0	45	252	10	217	8.6e-123	344	260	80
TRINITY_DN22942_c2_g4	AT4G22140.1	Chromatin remodeling protein EBS	EBS	72.596	208	57	0	45	252	10	217	6.13e-123	344	260	80
TRINITY_DN22942_c2_g4	AT4G22140.1	Chromatin remodeling protein EBS	EBS	74.302	179	46	0	1	179	39	217	3.01e-107	301	187	96
TRINITY_DN22942_c2_g4	AT4G22140.1	Chromatin remodeling protein EBS	EBS	74.302	179	46	0	1	179	39	217	1.82e-107	302	187	96
TRINITY_DN78897_c1_g2	AT4G22140.1	Chromatin remodeling protein EBS	EBS	74.074	162	42	0	1	162	56	217	5.64e-97	275	170	95
TRINITY_DN3307_c0_g1	AT4G23100.1	Glutamate--cysteine ligase, chloroplastic	GSH1	76.786	112	26	0	1	112	411	522	7.18e-58	181	113	99
TRINITY_DN3307_c0_g1	AT4G23100.1	Glutamate--cysteine ligase, chloroplastic	GSH1	81.699	153	28	0	1	153	370	522	1.33e-89	265	154	99
TRINITY_DN3307_c0_g2	AT4G23100.1	Glutamate--cysteine ligase, chloroplastic	GSH1	79.487	117	24	0	2	118	86	202	6.76e-66	202	118	99
TRINITY_DN3307_c0_g2	AT4G23100.1	Glutamate--cysteine ligase, chloroplastic	GSH1	86.923	130	16	1	1	130	157	285	6.64e-79	238	167	78
TRINITY_DN3307_c0_g2	AT4G23100.1	Glutamate--cysteine ligase, chloroplastic	GSH1	85.256	312	46	0	1	312	100	411	0	579	312	100
TRINITY_DN53239_c0_g1	AT4G23100.1	Glutamate--cysteine ligase, chloroplastic	GSH1	72.807	114	31	0	3	116	108	221	2.38e-61	190	116	98
TRINITY_DN22367_c2_g1	AT4G24620.1	Glucose-6-phosphate isomerase 1, chloroplastic	PGI1	85.816	141	20	0	1	141	470	610	4.53e-87	260	147	96
TRINITY_DN22367_c2_g2	AT4G24620.1	Glucose-6-phosphate isomerase 1, chloroplastic	PGI1	90.385	104	10	0	1	104	412	515	2.91e-67	207	104	100
TRINITY_DN22367_c2_g3	AT4G24620.1	Glucose-6-phosphate isomerase 1, chloroplastic	PGI1	77.045	440	94	7	40	472	20	459	0	700	472	92
TRINITY_DN22367_c2_g3	AT4G24620.1	Glucose-6-phosphate isomerase 1, chloroplastic	PGI1	83.12	391	63	3	89	476	69	459	0	700	476	82
TRINITY_DN22367_c3_g1	AT4G24620.1	Glucose-6-phosphate isomerase 1, chloroplastic	PGI1	70	110	33	0	20	129	69	178	4.85e-54	173	129	85
TRINITY_DN34746_c1_g3	AT4G26440.1	Probable WRKY transcription factor 34	WRKY34	73.684	95	25	0	1	95	359	453	6.64e-45	149	159	60
TRINITY_DN35677_c1_g1	AT4G29130.1	Hexokinase-1	HXK1	74.436	133	34	0	1	133	179	311	5.92e-70	213	133	100
TRINITY_DN35677_c1_g3	AT4G29130.1	Hexokinase-1	HXK1	73.874	111	29	0	1	111	257	367	1.26e-58	182	111	100
TRINITY_DN35677_c2_g1	AT4G29130.1	Hexokinase-1	HXK1	78.102	137	30	0	1	137	58	194	6.93e-74	223	137	100
TRINITY_DN35677_c2_g4	AT4G29130.1	Hexokinase-1	HXK1	74.719	178	45	0	1	178	197	374	9.78e-96	281	178	100
TRINITY_DN4499_c0_g2	AT4G29130.1	Hexokinase-1	HXK1	73.77	122	32	0	1	122	136	257	1.57e-61	191	133	92
TRINITY_DN4499_c0_g2	AT4G29130.1	Hexokinase-1	HXK1	72.951	122	33	0	1	122	136	257	2.36e-61	190	133	92
TRINITY_DN4499_c0_g2	AT4G29130.1	Hexokinase-1	HXK1	80.702	57	11	0	19	75	258	314	3.83e-29	103	103	55
TRINITY_DN4499_c0_g2	AT4G29130.1	Hexokinase-1	HXK1	70.079	127	38	0	19	145	258	384	3.04e-61	191	153	83
TRINITY_DN4499_c0_g2	AT4G29130.1	Hexokinase-1	HXK1	73.77	122	32	0	1	122	136	257	6.61e-61	189	133	92
TRINITY_DN4499_c0_g2	AT4G29130.1	Hexokinase-1	HXK1	70.079	127	38	0	19	145	258	384	3.04e-61	191	153	83
TRINITY_DN4499_c0_g2	AT4G29130.1	Hexokinase-1	HXK1	73.77	122	32	0	1	122	136	257	6.61e-61	189	133	92
TRINITY_DN640_c0_g1	AT4G29830.1	WD repeat-containing protein VIP3	VIP3	72.222	108	30	0	1	108	201	308	1.48e-56	172	108	100
TRINITY_DN640_c0_g4	AT4G29830.1	WD repeat-containing protein VIP3	VIP3	73.554	121	32	0	1	121	201	321	2.46e-65	195	122	99
TRINITY_DN28881_c1_g2	AT4G31120.1	Protein arginine N-methyltransferase 1.5	PMRT15	80.556	72	14	0	46	117	549	620	3.21e-41	138	117	62
TRINITY_DN15258_c0_g1	AT4G32980.1	Homeobox protein ATH1	ATH1	70	70	21	0	45	114	370	439	2.35e-37	126	118	59
TRINITY_DN25979_c1_g3	AT4G32980.1	Homeobox protein ATH1	ATH1	75.385	65	16	0	44	108	368	432	3.46e-34	117	108	60
TRINITY_DN36749_c7_g3	AT4G32980.1	Homeobox protein ATH1	ATH1	73.913	69	18	0	10	78	373	441	1.77e-37	126	112	62
TRINITY_DN36749_c7_g4	AT4G32980.1	Homeobox protein ATH1	ATH1	72.973	74	20	0	12	85	371	444	1.44e-38	129	117	63
TRINITY_DN27751_c0_g3	AT4G36920.1	Floral homeotic protein APETALA 2	AP2	85.294	136	16	4	2	137	107	238	6.02e-64	196	137	99
TRINITY_DN27751_c0_g7	AT4G36920.1	Floral homeotic protein APETALA 2	AP2	84.848	132	20	0	5	136	107	238	4.35e-63	193	136	97
TRINITY_DN4169_c1_g1	AT4G36920.1	Floral homeotic protein APETALA 2	AP2	90.196	153	15	0	27	179	119	271	8.36e-87	256	179	85
TRINITY_DN4169_c1_g1	AT4G36920.1	Floral homeotic protein APETALA 2	AP2	91.489	94	8	0	9	102	131	224	9.46e-53	165	102	92
TRINITY_DN4169_c1_g2	AT4G36920.1	Floral homeotic protein APETALA 2	AP2	77.519	129	29	0	1	129	192	320	7.82e-69	209	164	79
TRINITY_DN80557_c0_g2	AT4G36920.1	Floral homeotic protein APETALA 2	AP2	79.365	126	26	0	12	137	131	256	2.25e-65	199	137	92
TRINITY_DN80557_c0_g4	AT4G36920.1	Floral homeotic protein APETALA 2	AP2	71.978	182	45	6	12	187	131	312	2.09e-86	259	284	62
TRINITY_DN83585_c0_g2	AT4G40060.1	Homeobox-leucine zipper protein ATHB-16	ATHB-16	83.051	59	10	0	45	103	57	115	6.2e-31	105	103	57
TRINITY_DN83585_c0_g2	AT4G40060.1	Homeobox-leucine zipper protein ATHB-16	ATHB-16	81.034	58	11	0	52	109	58	115	1.14e-28	99.8	109	53
TRINITY_DN32858_c5_g2	AT5G06600.1	Ubiquitin carboxyl-terminal hydrolase 12	UBP12	87.322	631	78	2	1	630	148	777	0	1137	639	99
TRINITY_DN32858_c5_g2	AT5G06600.1	Ubiquitin carboxyl-terminal hydrolase 12	UBP12	94.675	169	9	0	1	169	315	483	8.3e-113	340	169	100
TRINITY_DN32858_c5_g2	AT5G06600.1	Ubiquitin carboxyl-terminal hydrolase 12	UBP12	90.728	151	14	0	1	151	148	298	5.25e-96	294	153	99
TRINITY_DN32858_c5_g3	AT5G06600.1	Ubiquitin carboxyl-terminal hydrolase 12	UBP12	74.157	178	44	2	70	245	11	188	1.51e-89	280	245	72
TRINITY_DN32858_c6_g1	AT5G06600.1	Ubiquitin carboxyl-terminal hydrolase 12	UBP12	81.416	113	21	0	1	113	864	976	4.27e-62	198	113	100
TRINITY_DN38000_c0_g1	AT5G06600.1	Ubiquitin carboxyl-terminal hydrolase 12	UBP12	73.282	131	35	0	1	131	986	1116	1.45e-65	209	132	99
TRINITY_DN38000_c0_g1	AT5G06600.1	Ubiquitin carboxyl-terminal hydrolase 12	UBP12	73.282	131	35	0	1	131	986	1116	1.45e-65	209	132	99
TRINITY_DN4178_c1_g1	AT5G06600.1	Ubiquitin carboxyl-terminal hydrolase 12	UBP12	91.468	293	24	1	1	292	279	571	0	548	292	100
TRINITY_DN4178_c1_g2	AT5G06600.1	Ubiquitin carboxyl-terminal hydrolase 12	UBP12	91.279	172	15	0	1	172	305	476	3.75e-113	340	172	100
TRINITY_DN61137_c0_g1	AT5G06600.1	Ubiquitin carboxyl-terminal hydrolase 12	UBP12	91.241	137	12	0	1	137	174	310	1.32e-87	270	137	100
TRINITY_DN61137_c0_g1	AT5G06600.1	Ubiquitin carboxyl-terminal hydrolase 12	UBP12	91.339	127	11	0	1	127	184	310	2.61e-81	253	127	100
TRINITY_DN61137_c0_g2	AT5G06600.1	Ubiquitin carboxyl-terminal hydrolase 12	UBP12	91.852	135	11	0	1	135	184	318	3.72e-88	271	135	100
TRINITY_DN61137_c0_g3	AT5G06600.1	Ubiquitin carboxyl-terminal hydrolase 12	UBP12	91.852	135	11	0	1	135	184	318	3.72e-88	271	135	100
TRINITY_DN7293_c0_g1	AT5G06600.1	Ubiquitin carboxyl-terminal hydrolase 12	UBP12	74.713	174	41	3	32	205	4	174	8.45e-89	276	205	85
TRINITY_DN7293_c0_g4	AT5G06600.1	Ubiquitin carboxyl-terminal hydrolase 12	UBP12	86.592	179	24	0	1	179	51	229	1.02e-114	345	179	100
TRINITY_DN107023_c0_g1	AT5G06850.1	FT-interacting protein 1	FTIP1	73.822	191	50	0	1	191	556	746	1.06e-101	305	191	100
TRINITY_DN16710_c0_g2	AT5G06850.1	FT-interacting protein 1	FTIP1	75.397	126	31	0	1	126	669	794	1.27e-68	214	127	99
TRINITY_DN16710_c0_g2	AT5G06850.1	FT-interacting protein 1	FTIP1	76.19	126	30	0	1	126	669	794	5.31e-70	218	127	99
TRINITY_DN1820_c1_g1	AT5G06850.1	FT-interacting protein 1	FTIP1	77.551	147	33	0	1	147	541	687	7.04e-80	246	147	100
TRINITY_DN1820_c1_g1	AT5G06850.1	FT-interacting protein 1	FTIP1	75.221	113	28	0	1	113	541	653	1.07e-57	185	124	91
TRINITY_DN65021_c1_g1	AT5G06850.1	FT-interacting protein 1	FTIP1	71.608	479	132	4	1	475	316	794	0	741	476	99
TRINITY_DN65021_c1_g1	AT5G06850.1	FT-interacting protein 1	FTIP1	71.399	479	133	4	1	475	316	794	0	739	476	99
TRINITY_DN65021_c1_g3	AT5G06850.1	FT-interacting protein 1	FTIP1	72.143	140	37	2	1	138	56	195	6.8e-71	221	138	100
TRINITY_DN86459_c0_g1	AT5G06850.1	FT-interacting protein 1	FTIP1	75.956	183	40	4	1	183	412	590	1.14e-98	296	183	100
TRINITY_DN86459_c0_g1	AT5G06850.1	FT-interacting protein 1	FTIP1	74.176	182	43	4	1	182	413	590	1.25e-95	288	182	100
TRINITY_DN4318_c1_g7	AT5G13480.2	Flowering time control protein FY	FY	71.4	507	97	48	23	504	4	487	0	729	505	95
TRINITY_DN4318_c1_g7	AT5G13480.2	Flowering time control protein FY	FY	72.255	501	99	40	23	500	4	487	0	734	501	95
TRINITY_DN19442_c1_g2	AT5G14170.1	SWI/SNF complex component SNF12 homolog	At5g14170	73.856	306	78	2	1	304	227	532	8.02e-173	484	311	98
TRINITY_DN19442_c1_g2	AT5G14170.1	SWI/SNF complex component SNF12 homolog	At5g14170	75.781	256	60	2	1	254	277	532	2.13e-147	417	261	97
TRINITY_DN19442_c1_g2	AT5G14170.1	SWI/SNF complex component SNF12 homolog	At5g14170	74.912	283	69	2	2	282	250	532	1.84e-161	454	289	97
TRINITY_DN19442_c1_g2	AT5G14170.1	SWI/SNF complex component SNF12 homolog	At5g14170	73.793	290	74	2	3	290	243	532	2.88e-162	457	297	97
TRINITY_DN19442_c1_g2	AT5G14170.1	SWI/SNF complex component SNF12 homolog	At5g14170	73.927	303	77	2	1	301	230	532	1.97e-170	478	308	98
TRINITY_DN19442_c1_g2	AT5G14170.1	SWI/SNF complex component SNF12 homolog	At5g14170	73.793	290	74	2	3	290	243	532	2.88e-162	457	297	97
TRINITY_DN19442_c1_g6	AT5G14170.1	SWI/SNF complex component SNF12 homolog	At5g14170	70.642	109	31	1	1	109	207	314	8.25e-50	159	110	99
TRINITY_DN19442_c1_g7	AT5G14170.1	SWI/SNF complex component SNF12 homolog	At5g14170	73.387	124	31	2	38	161	134	255	1.36e-56	180	161	77
TRINITY_DN6685_c0_g1	AT5G35840.1	Phytochrome C	PHYC	84.848	99	15	0	1	99	241	339	3.57e-58	186	102	97
TRINITY_DN6685_c0_g3	AT5G35840.1	Phytochrome C	PHYC	84.034	119	19	0	1	119	209	327	1.4e-69	219	119	100
TRINITY_DN29304_c0_g1	AT5G35910.1	Protein RRP6-like 2	RRP6L2	82	150	27	0	1	150	281	430	3.44e-91	277	152	99
TRINITY_DN29304_c0_g3	AT5G35910.1	Protein RRP6-like 2	RRP6L2	82.55	149	26	0	2	150	282	430	6.39e-91	276	159	94
TRINITY_DN33201_c2_g5	AT5G37260.1	Protein REVEILLE 2	RVE2	76.364	55	13	0	45	99	20	74	7.38e-29	99.8	99	56
TRINITY_DN36970_c2_g7	AT5G37260.1	Protein REVEILLE 2	RVE2	74.576	59	15	0	48	106	25	83	7.58e-30	102	106	56
TRINITY_DN20746_c0_g2	AT5G39660.1	Cyclic dof factor 2	CDF2	72.059	68	18	1	46	112	111	178	1.42e-33	115	112	60
TRINITY_DN15486_c1_g1	AT5G44160.1	Zinc finger protein NUTCRACKER	NUC	83.962	106	17	0	1	106	44	149	2.09e-65	199	106	100
TRINITY_DN15486_c1_g2	AT5G44160.1	Zinc finger protein NUTCRACKER	NUC	83.019	106	18	0	1	106	44	149	2.23e-64	196	106	100
TRINITY_DN15486_c1_g3	AT5G44160.1	Zinc finger protein NUTCRACKER	NUC	76.522	115	25	2	1	115	44	156	2.79e-63	194	116	99
TRINITY_DN15486_c1_g3	AT5G44160.1	Zinc finger protein NUTCRACKER	NUC	77.876	113	23	2	1	113	46	156	2.83e-62	191	114	99
TRINITY_DN37329_c9_g2	AT5G44160.1	Zinc finger protein NUTCRACKER	NUC	81.618	136	24	1	1	136	43	177	4.66e-82	243	136	100
TRINITY_DN40809_c0_g1	AT5G44160.1	Zinc finger protein NUTCRACKER	NUC	76.087	138	33	0	23	160	47	184	2.33e-79	238	174	79
TRINITY_DN3935_c1_g4	AT5G44190.1	Transcription activator GLK2	GLK2	74.51	51	13	0	50	100	146	196	1.37e-21	81.6	100	51
TRINITY_DN38564_c0_g1	AT5G44200.1	Nuclear cap-binding protein subunit 2	CBP20	71.369	241	49	20	1	222	1	240	9.39e-115	323	241	92
TRINITY_DN38564_c0_g1	AT5G44200.1	Nuclear cap-binding protein subunit 2	CBP20	71.25	240	51	18	1	222	1	240	2.38e-114	323	241	92
TRINITY_DN38564_c0_g1	AT5G44200.1	Nuclear cap-binding protein subunit 2	CBP20	70.954	241	50	20	1	222	1	240	2.03e-113	320	241	92
TRINITY_DN38564_c0_g1	AT5G44200.1	Nuclear cap-binding protein subunit 2	CBP20	70.833	240	52	18	1	222	1	240	8.47e-114	321	241	92
TRINITY_DN30275_c1_g1	AT5G45600.1	Transcription initiation factor TFIID subunit 14b	TAF14B	74.419	129	33	0	1	129	42	170	6.71e-74	216	129	100
TRINITY_DN30275_c1_g3	AT5G45600.1	Transcription initiation factor TFIID subunit 14b	TAF14B	77.551	98	22	0	11	108	34	131	1.45e-57	173	108	91
TRINITY_DN23313_c0_g2	AT5G46210.1	Cullin-4	CUL4	95.495	111	5	0	1	111	560	670	3.34e-73	226	111	100
TRINITY_DN22218_c2_g1	AT5G48300.1	Glucose-1-phosphate adenylyltransferase small subunit, chloroplastic	APS1	90	100	10	0	1	100	258	357	1.61e-62	192	100	100
TRINITY_DN22218_c2_g2	AT5G48300.1	Glucose-1-phosphate adenylyltransferase small subunit, chloroplastic	APS1	91.703	229	19	0	52	280	59	287	1.13e-150	426	280	82
TRINITY_DN22218_c2_g2	AT5G48300.1	Glucose-1-phosphate adenylyltransferase small subunit, chloroplastic	APS1	90.661	257	24	0	54	310	61	317	2.81e-168	472	310	83
TRINITY_DN22218_c2_g3	AT5G48300.1	Glucose-1-phosphate adenylyltransferase small subunit, chloroplastic	APS1	90.909	121	11	0	1	121	275	395	9.86e-79	235	121	100
TRINITY_DN22218_c2_g5	AT5G48300.1	Glucose-1-phosphate adenylyltransferase small subunit, chloroplastic	APS1	89.063	128	14	0	1	128	365	492	8.51e-82	243	128	100
TRINITY_DN22218_c2_g6	AT5G48300.1	Glucose-1-phosphate adenylyltransferase small subunit, chloroplastic	APS1	92.199	141	11	0	1	141	303	443	7.19e-96	280	141	100
TRINITY_DN7216_c0_g1	AT5G48300.1	Glucose-1-phosphate adenylyltransferase small subunit, chloroplastic	APS1	86.97	330	43	0	42	371	54	383	0	592	371	89
TRINITY_DN7216_c0_g1	AT5G48300.1	Glucose-1-phosphate adenylyltransferase small subunit, chloroplastic	APS1	86.97	330	43	0	42	371	54	383	0	592	371	89
TRINITY_DN1600_c0_g2	AT5G48560.1	Transcription factor bHLH78	BHLH78	87.692	65	7	1	52	116	289	352	1.94e-35	121	116	56
TRINITY_DN23102_c0_g5	AT5G48560.1	Transcription factor bHLH78	BHLH78	82.143	84	14	1	61	144	286	368	2.83e-43	143	145	58
TRINITY_DN23102_c0_g5	AT5G48560.1	Transcription factor bHLH78	BHLH78	81.081	74	13	1	61	134	286	358	2.86e-37	127	135	55
TRINITY_DN78504_c1_g1	AT5G48560.1	Transcription factor bHLH78	BHLH78	79.381	97	18	2	6	101	293	388	6.67e-50	159	117	82
TRINITY_DN21976_c0_g2	AT5G49020.1	Probable histone-arginine methyltransferase 1.4	PRMT14	72.667	450	120	3	111	559	58	505	0	693	592	76
TRINITY_DN21976_c0_g2	AT5G49020.1	Probable histone-arginine methyltransferase 1.4	PRMT14	72.667	450	120	3	111	559	58	505	0	693	592	76
TRINITY_DN24531_c1_g1	AT5G51230.1	Polycomb group protein EMBRYONIC FLOWER 2	EMF2	74.545	55	14	0	45	99	16	70	2.63e-18	72.8	100	55
TRINITY_DN24531_c1_g2	AT5G51230.1	Polycomb group protein EMBRYONIC FLOWER 2	EMF2	78.261	115	25	0	1	115	516	630	2.15e-52	169	123	93
TRINITY_DN51165_c1_g1	AT5G51820.1	Phosphoglucomutase, chloroplastic	PGMP	84.656	189	29	0	1	189	309	497	3.1e-117	340	197	96
TRINITY_DN51165_c1_g1	AT5G51820.1	Phosphoglucomutase, chloroplastic	PGMP	80.342	117	23	0	1	117	507	623	1.22e-62	196	118	99
TRINITY_DN51165_c1_g1	AT5G51820.1	Phosphoglucomutase, chloroplastic	PGMP	83.744	203	33	0	1	203	309	511	1.74e-126	365	203	100
TRINITY_DN51165_c1_g1	AT5G51820.1	Phosphoglucomutase, chloroplastic	PGMP	79.333	150	31	0	1	150	473	622	5.49e-84	253	150	100
TRINITY_DN51165_c1_g3	AT5G51820.1	Phosphoglucomutase, chloroplastic	PGMP	80.503	318	62	0	51	368	66	383	0	541	368	86
TRINITY_DN51165_c1_g4	AT5G51820.1	Phosphoglucomutase, chloroplastic	PGMP	79.699	133	27	0	1	133	251	383	1.96e-72	222	133	100
TRINITY_DN30489_c4_g5	AT5G57360.2	Adagio protein 1	ADO1	73.09	602	153	9	11	609	1	596	0	893	623	96
TRINITY_DN30489_c4_g5	AT5G57360.2	Adagio protein 1	ADO1	76.417	547	122	7	1	546	56	596	0	862	560	98
TRINITY_DN30489_c4_g5	AT5G57360.2	Adagio protein 1	ADO1	76.6	547	121	7	1	546	56	596	0	864	560	98
TRINITY_DN92295_c0_g1	AT5G57360.2	Adagio protein 1	ADO1	81.731	104	19	0	4	107	196	299	9.92e-58	182	107	97
TRINITY_DN92295_c0_g3	AT5G57360.2	Adagio protein 1	ADO1	76.699	103	24	0	2	104	66	168	7.11e-56	177	104	99
TRINITY_DN92295_c0_g5	AT5G57360.2	Adagio protein 1	ADO1	76.271	118	28	0	3	120	182	299	4.43e-60	189	120	98
TRINITY_DN92295_c0_g6	AT5G57360.2	Adagio protein 1	ADO1	80.769	104	20	0	4	107	196	299	1.93e-57	181	107	97
TRINITY_DN92295_c0_g7	AT5G57360.2	Adagio protein 1	ADO1	77.67	103	23	0	2	104	66	168	3.09e-57	181	104	99
TRINITY_DN92295_c0_g8	AT5G57360.2	Adagio protein 1	ADO1	77.67	103	23	0	2	104	66	168	3.09e-57	181	104	99
TRINITY_DN78512_c0_g1	AT5G58230.1	Histone-binding protein MSI1	MSI1	85.119	168	25	0	51	218	2	169	1.97e-101	295	218	77
TRINITY_DN78512_c0_g2	AT5G58230.1	Histone-binding protein MSI1	MSI1	85.841	113	16	0	2	114	104	216	4.22e-71	213	114	99
TRINITY_DN78512_c0_g3	AT5G58230.1	Histone-binding protein MSI1	MSI1	84.783	138	21	0	1	138	103	240	7.88e-87	254	138	100
TRINITY_DN78512_c0_g4	AT5G58230.1	Histone-binding protein MSI1	MSI1	85.965	114	16	0	2	115	104	217	8.81e-72	214	115	99
TRINITY_DN78512_c0_g5	AT5G58230.1	Histone-binding protein MSI1	MSI1	83.784	111	18	0	1	111	59	169	4.12e-69	207	111	100
TRINITY_DN78512_c0_g6	AT5G58230.1	Histone-binding protein MSI1	MSI1	83.465	127	21	0	1	127	43	169	2.03e-79	234	127	100
TRINITY_DN78512_c0_g7	AT5G58230.1	Histone-binding protein MSI1	MSI1	86.099	223	30	1	1	223	203	424	7.29e-144	403	224	99
TRINITY_DN78512_c0_g8	AT5G58230.1	Histone-binding protein MSI1	MSI1	85.841	113	16	0	2	114	104	216	4.22e-71	213	114	99
TRINITY_DN78512_c0_g9	AT5G58230.1	Histone-binding protein MSI1	MSI1	85.95	121	17	0	2	122	104	224	3.63e-76	226	122	99
TRINITY_DN36816_c2_g2	AT5G60120.2	AP2-like ethylene-responsive transcription factor TOE2	TOE2	82.796	93	14	2	19	111	142	232	1.5e-43	142	111	84
TRINITY_DN36816_c2_g7	AT5G60120.2	AP2-like ethylene-responsive transcription factor TOE2	TOE2	82.796	93	14	2	22	114	142	232	5.17e-43	141	114	82
TRINITY_DN80557_c0_g1	AT5G60120.2	AP2-like ethylene-responsive transcription factor TOE2	TOE2	77.778	108	24	0	1	108	149	256	1.34e-51	164	108	100
TRINITY_DN35482_c2_g3	AT5G60910.1	Agamous-like MADS-box protein AGL8	AGL8	85.714	70	10	0	53	122	1	70	3.8e-39	126	123	57
TRINITY_DN93501_c0_g3	AT5G60910.1	Agamous-like MADS-box protein AGL8	AGL8	84.848	66	10	0	59	124	1	66	9.64e-38	122	124	53
TRINITY_DN36137_c2_g7	AT5G61380.1	Two-component response regulator-like APRR1	APRR1	70.588	136	40	0	15	150	9	144	1.01e-68	214	167	81
TRINITY_DN26698_c1_g4	AT5G63110.1	Histone deacetylase 6	HDA6	80.42	143	28	0	1	143	132	274	5.95e-86	253	143	100
TRINITY_DN26698_c1_g4	AT5G63110.1	Histone deacetylase 6	HDA6	80.147	136	27	0	1	136	132	267	2.88e-80	238	136	100
TRINITY_DN26698_c1_g4	AT5G63110.1	Histone deacetylase 6	HDA6	79.31	261	51	3	2	259	81	341	1.05e-154	434	259	99
TRINITY_DN26698_c1_g9	AT5G63110.1	Histone deacetylase 6	HDA6	70.755	106	25	6	2	103	69	172	8.12e-46	147	103	99
TRINITY_DN401_c0_g1	AT5G63110.1	Histone deacetylase 6	HDA6	72.973	222	59	1	1	221	190	411	8.84e-121	350	328	67
TRINITY_DN51166_c0_g1	AT5G63110.1	Histone deacetylase 6	HDA6	79.851	134	26	1	7	139	101	234	1.48e-76	229	139	96
TRINITY_DN51166_c0_g2	AT5G63110.1	Histone deacetylase 6	HDA6	79.851	134	26	1	7	139	101	234	1.48e-76	229	139	96
TRINITY_DN51166_c1_g2	AT5G63110.1	Histone deacetylase 6	HDA6	72.603	219	60	0	1	219	190	408	6.84e-120	345	243	90
TRINITY_DN51166_c1_g2	AT5G63110.1	Histone deacetylase 6	HDA6	80.822	146	28	0	1	146	190	335	1.63e-89	263	147	99
TRINITY_DN51166_c1_g2	AT5G63110.1	Histone deacetylase 6	HDA6	72.603	219	60	0	1	219	190	408	9.23e-120	344	239	92
TRINITY_DN33656_c2_g1	AT5G63470.1	Nuclear transcription factor Y subunit C-4	NFYC4	82.105	95	17	0	88	182	60	154	1.91e-57	176	182	52
TRINITY_DN36626_c5_g2	AT5G63960.2	DNA polymerase delta catalytic subunit	POLD1	81.283	748	123	17	2	732	92	839	0	1283	732	99
TRINITY_DN36626_c5_g2	AT5G63960.2	DNA polymerase delta catalytic subunit	POLD1	81.331	691	112	17	2	675	92	782	0	1188	686	98
TRINITY_DN36626_c5_g2	AT5G63960.2	DNA polymerase delta catalytic subunit	POLD1	86.979	192	25	0	1	192	787	978	4.73e-116	350	211	91
TRINITY_DN36626_c5_g2	AT5G63960.2	DNA polymerase delta catalytic subunit	POLD1	76.744	430	83	17	2	414	97	526	0	710	414	99
TRINITY_DN91657_c0_g1	AT5G64610.1	Histone acetyltransferase of the MYST family 1	HAM1	82.5	120	19	2	1	120	66	183	3.37e-65	198	120	100
TRINITY_DN93421_c0_g1	AT5G64610.1	Histone acetyltransferase of the MYST family 1	HAM1	80.931	451	75	11	6	453	3	445	0	747	454	99
TRINITY_DN15031_c0_g1	AT5G64960.1	Cyclin-dependent kinase C-2	CDKC-2	84.138	145	21	2	1	144	1	144	4.72e-84	250	144	100
TRINITY_DN95258_c0_g1	AT5G64960.1	Cyclin-dependent kinase C-2	CDKC-2	86.458	192	25	1	1	192	80	270	9.26e-124	353	192	100
TRINITY_DN9990_c2_g2	AT5G64960.1	Cyclin-dependent kinase C-2	CDKC-2	71.875	384	92	16	1	375	101	477	0	528	389	96

## Sheet: Celmisia-Pfam
adj.Pval	nGenes	Pathways
9.2e-13	371	Protein kinase domain
6.1e-39	245	PPR repeat family
6.6e-36	236	PPR repeat
0.00025	214	Protein tyrosine kinase
5.5e-16	140	WD domain, G-beta repeat
0.00028	133	RNA recognition motif. (a.k.a. RRM, RBD, or RNP domain)
3.6e-21	116	Helicase conserved C-terminal domain
0.00057	112	Leucine rich repeat N-terminal domain
2.2e-11	84	ABC transporter
4.6e-09	80	PPR repeat
6.4e-06	75	ATPase family associated with various cellular activities (AAA)
5.7e-11	73	DEAD/DEAH box helicase
1.4e-12	71	Pentatricopeptide repeat domain
5.7e-05	61	DnaJ domain
6.4e-06	49	Mitochondrial carrier protein
0.00037	47	Thioredoxin
0.0017	44	Calcineurin-like phosphoesterase
0.0012	41	Kinesin motor domain
9.9e-07	34	SNF2 family N-terminal domain
0.00021	33	ABC transporter transmembrane region
0.0012	30	Putative S-adenosyl-L-methionine-dependent methyltransferase
0.00044	29	Tetratricopeptide repeat
0.0015	29	AMP-binding enzyme
3.3e-06	27	50S ribosome-binding GTPase
0.00025	23	Zinc-binding dehydrogenase
0.00026	22	Alcohol dehydrogenase GroES-like domain
0.0014	22	Pyridine nucleotide-disulphide oxidoreductase
0.00053	17	Flavin containing amine oxidoreductase
0.00026	15	Plant organelle RNA recognition domain
0.0016	12	Radical SAM superfamily

## Sheet: Chionochloa-Pfam
adj.Pval	nGenes	Pathways
8e-40	136	Protein kinase domain
3.7e-21	85	Protein tyrosine kinase
7.5e-30	72	WD domain, G-beta repeat
2.9e-14	58	RNA recognition motif. (a.k.a. RRM, RBD, or RNP domain)
1.4e-07	50	Leucine rich repeat
1.2e-08	46	Leucine rich repeat N-terminal domain
5.7e-13	44	DnaJ domain
1.2e-13	40	ATPase family associated with various cellular activities (AAA)
1.1e-16	34	Kinesin motor domain
1.1e-12	31	Helicase conserved C-terminal domain
3.3e-12	27	GDP-fucose protein O-fucosyltransferase
6.7e-10	27	short chain dehydrogenase
3.2e-06	25	2OG-Fe(II) oxygenase superfamily
6.7e-06	25	Ankyrin repeats (3 copies)
7.1e-10	24	Glycosyl hydrolases family 17
4.5e-09	22	Alpha/beta hydrolase family
2e-09	20	Alpha/beta hydrolase family
3.1e-08	20	Core-2/I-Branching enzyme
4.1e-09	18	DEAD/DEAH box helicase
4e-07	17	Glycosyl transferases group 1
6.9e-06	17	Exostosin family
1.2e-05	16	Mitochondrial carrier protein
1.2e-05	16	Methyltransferase domain
6e-06	15	Regulator of chromosome condensation (RCC1) repeat
1.2e-05	15	Armadillo/beta-catenin-like repeat
1.8e-06	14	Putative lysophospholipase
4.4e-06	14	alpha/beta hydrolase fold
8.1e-07	13	Triose-phosphate Transporter family
2.7e-06	13	Zinc-binding dehydrogenase
6.7e-06	13	Galactosyltransferase
